# Supplementary material for: 3,5-Dimeth­oxy-4′-methyl­biphen­yl
Source: Acta Crystallogr Sect E Struct Rep Online. 2013 Mar 9;69(Pt 4):o510–1. doi: 10.1107/S1600536813006053 (PMC3629539; doi:10.1107/S1600536813006053)
Supplement: Supplementary file 1 [file e-69-0o510-sup1.cif]

##############################################################################
#                                                                            #
# This CIF contains the data in a paper accepted for publication in          #
# Acta Crystallographica Section E. It conforms to the requirements of       #
# Notes for Authors for Acta Crystallographica Section E, and has been       #
# peer reviewed under the auspices of the IUCr Commission on Journals.       #
#                                                                            #
# Full details of the Crystallographic Information File format               #
# are given in the paper "The Crystallographic Information File (CIF):       #
# a New Standard Archive File for Crystallography" by S. R. Hall, F. H.      #
# Allen and I. D. Brown [Acta Cryst. (1991), A47, 655-685].                  #
#                                                                            #
# The current version of the core CIF dictionary is obtainable from          #
# ftp://ftp.iucr.org/pub/cif_core.dic.                                       #
#                                                                            #
# Software is freely available for graphical display of the structure(s)     #
# in this CIF. For information consult the CIF software page                 #
# http://www.iucr.org/resources/cif/software.                                #
#                                                                            #
# This file may be used for bona fide research purposes within the           #
# scientific community so long as proper attribution is given to the journal # 
# article from which it was obtained.                                        #
#                                                                            #
##############################################################################
data_I
_audit_creation_method
;
  Olex2 1.2
  (compiled Dec  5 2012 16:17:34, GUI svn.r4385)
;
_chemical_name_systematic
;
3,5-Dimethoxy-4'-methylbiphenyl
;
_chemical_name_common     ?
_chemical_formula_moiety     'C15 H16 O2'
_chemical_formula_sum     'C15 H16 O2'
_chemical_formula_iupac     'C15 H16 O2'
_chemical_formula_weight     228.28
_chemical_melting_point     ?
_space_group_crystal_system     orthorhombic
_space_group_name_H-M_alt     'P 21 21 21'
_space_group_name_Hall     'P 2ac 2ab'
loop_
    _space_group_symop_id
    _space_group_symop_operation_xyz
    1 'x, y, z'
    2 '-x+1/2, -y, z+1/2'
    3 'x+1/2, -y+1/2, -z'
    4 '-x, y+1/2, -z+1/2'
_cell_length_a     7.16505(18)
_cell_length_b     15.3511(4)
_cell_length_c     33.3834(8)
_cell_angle_alpha     90.00
_cell_angle_beta     90.00
_cell_angle_gamma     90.00
_cell_volume     3671.88(16)
_cell_formula_units_Z     12
_cell_measurement_reflns_used     4358
_cell_measurement_theta_min     3.9610
_cell_measurement_theta_max     76.2510
_cell_measurement_temperature     123.01(10)
_exptl_crystal_description     rod
_exptl_crystal_colour     colourless
_exptl_crystal_size_max     0.3047
_exptl_crystal_size_mid     0.0696
_exptl_crystal_size_min     0.0355
_exptl_crystal_density_diffrn     1.239
_exptl_crystal_density_meas     ?
_exptl_crystal_density_method     'not measured'
_exptl_crystal_F_000     1464
loop_
    _exptl_crystal_face_index_h
    _exptl_crystal_face_index_k
    _exptl_crystal_face_index_l
    _exptl_crystal_face_perp_dist
    0 9 7 0.0295
    0 -9 -7 0.0295
    4 -5 -9 0.1134
    0 -1 22 0.0203
    0 1 -21 0.0151
    -5 1 0 0.1338
_exptl_absorpt_coefficient_mu     0.643
_exptl_absorpt_correction_type     analytical
_exptl_absorpt_process_details
;
(CrysAlis PRO; Agilent, 2010)
;
_exptl_absorpt_correction_T_min     0.900
_exptl_absorpt_correction_T_max     0.979
_exptl_special_details     ?
_diffrn_ambient_temperature     123.01(10)
_diffrn_radiation_type     'Cu K\a'
_diffrn_radiation_wavelength     1.5418
_diffrn_radiation_monochromator     mirror
_diffrn_measurement_device_type
                                   'Agilent SuperNova (Dual, Cu at zero, Atlas)'
_diffrn_measurement_method     '\w scans'
_diffrn_detector_area_resol_mean     5.1977
_diffrn_reflns_number     8494
_diffrn_reflns_av_R_equivalents     0.0281
_diffrn_reflns_theta_min     3.91
_diffrn_reflns_theta_max     67.98
_diffrn_reflns_theta_full     67.98
_diffrn_measured_fraction_theta_max     0.995
_diffrn_measured_fraction_theta_full     0.995
_diffrn_reflns_limit_h_min     -8
_diffrn_reflns_limit_h_max     8
_diffrn_reflns_limit_k_min     -12
_diffrn_reflns_limit_k_max     18
_diffrn_reflns_limit_l_min     -35
_diffrn_reflns_limit_l_max     40
_refine_special_details
;
Refinement of <i>F</i>^2^ against ALL reflections. The weighted <i>R</i>-factor
<i>wR</i> and goodness of fit <i>S</i> are based on <i>F</i>^2^, conventional
<i>R</i>-factors <i>R</i> are based on <i>F</i>, with <i>F</i> set to zero for
negative <i>F</i>^2^. The threshold expression of <i>F</i>^2^ >
\s(<i>F</i>^2^) is used only for calculating <i>R</i>-factors(gt) <i>etc</i>.
and is not relevant to the choice of reflections for refinement.
<i>R</i>-factors based on <i>F</i>^2^ are statistically about twice as large
as those based on <i>F</i>, and <i>R</i>- factors based on ALL data will be
even larger.
;
_reflns_number_total     5862
_reflns_number_gt     5181
_reflns_threshold_expression     I>2sigma(I)
_refine_ls_structure_factor_coef     Fsqd
_refine_ls_matrix_type     full
_refine_ls_R_factor_all     0.0450
_refine_ls_R_factor_gt     0.0387
_refine_ls_wR_factor_gt     0.0911
_refine_ls_wR_factor_ref     0.0941
_refine_ls_goodness_of_fit_ref     1.042
_refine_ls_restrained_S_all     1.042
_refine_ls_number_reflns     5862
_refine_ls_number_parameters     470
_refine_ls_number_restraints     0
_refine_ls_hydrogen_treatment     constr
_refine_ls_weighting_scheme     calc
_refine_ls_weighting_details
         'calc w=1/[\s^2^(Fo^2^)+(0.0416P)^2^+0.0000P] where P=(Fo^2^+2Fc^2^)/3'
_atom_sites_solution_hydrogens     geom
_atom_sites_solution_primary     direct
_atom_sites_solution_secondary     difmap
_refine_ls_shift/su_max     0.004
_refine_ls_shift/su_mean     0.000
_refine_diff_density_max     0.207
_refine_diff_density_min     -0.221
_refine_ls_extinction_method     'SHELXL97 (Sheldrick, 2008)'
_refine_ls_extinction_coef     0.00022(5)
_refine_ls_extinction_expression
                                  'Fc^*^=kFc[1+0.001xFc^2^\l^3^/sin(2\q)]^-1/4^'
_refine_ls_abs_structure_details     'Flack (1983), 2062 Friedel pairs'
_refine_ls_abs_structure_Flack     0.09(19)
loop_
    _atom_type_symbol
    _atom_type_description
    _atom_type_scat_dispersion_real
    _atom_type_scat_dispersion_imag
    _atom_type_scat_source
    'C' 'C' 0.0181 0.0091
                         'International Tables Vol C Tables 4.2.6.8 and 6.1.1.4'
    'H' 'H' 0.0000 0.0000
                         'International Tables Vol C Tables 4.2.6.8 and 6.1.1.4'
    'O' 'O' 0.0492 0.0322
                         'International Tables Vol C Tables 4.2.6.8 and 6.1.1.4'
_computing_data_collection     'CrysAlis PRO (Agilent, 2010)'
_computing_cell_refinement     'CrysAlis PRO (Agilent, 2010)'
_computing_data_reduction     'CrysAlis PRO (Agilent, 2010)'
_computing_structure_solution     'SHELXS97 (Sheldrick, 2008)'
_computing_structure_refinement     'SHELXL97 (Sheldrick, 2008)'
_computing_molecular_graphics
;
OLEX2 (Dolomanov <i>et al.</i>, 2009) and
Mercury (Macrae <i>et al.</i>, 2006)
;
_computing_publication_material     'OLEX2 (Dolomanov <i>et al.</i>, 2009)'
loop_
    _atom_site_type_symbol
    _atom_site_label
    _atom_site_fract_x
    _atom_site_fract_y
    _atom_site_fract_z
    _atom_site_U_iso_or_equiv
    _atom_site_adp_type
    _atom_site_calc_flag
    _atom_site_refinement_flags
    _atom_site_occupancy
    _atom_site_symmetry_multiplicity
    _atom_site_disorder_assembly
    _atom_site_disorder_group
    O O32 -0.6581(3) 0.00455(9) -0.13539(4) 0.0257(3) Uani d . 1 1 . .
    O O15 -1.2140(2) -0.53532(9) -0.24070(4) 0.0230(3) Uani d . 1 1 . .
    O O17 -1.1815(3) -0.31557(9) -0.14009(4) 0.0256(3) Uani d . 1 1 . .
    O O34 -0.7204(2) -0.24734(10) -0.21097(4) 0.0257(3) Uani d . 1 1 . .
    O O51 -1.1549(3) 0.51057(9) -0.07803(4) 0.0258(3) Uani d . 1 1 . .
    C C48 -1.1888(3) 0.36199(13) -0.09024(6) 0.0203(4) Uani d . 1 1 . .
    H H48 -1.2070 0.3761 -0.1177 0.024 Uiso calc R 1 1 . .
    C C31 -0.6807(3) -0.26527(13) -0.13890(6) 0.0195(4) Uani d . 1 1 . .
    H H31 -0.6843 -0.3270 -0.1407 0.023 Uiso calc R 1 1 . .
    O O49 -1.1295(3) 0.30941(10) 0.03053(4) 0.0287(4) Uani d . 1 1 . .
    C C8 -1.2439(3) -0.30112(13) -0.24971(6) 0.0179(4) Uani d . 1 1 . .
    C C11 -1.1978(3) -0.42464(13) -0.18851(6) 0.0188(4) Uani d . 1 1 . .
    H H11 -1.1833 -0.4665 -0.1678 0.023 Uiso calc R 1 1 . .
    C C46 -1.1387(3) 0.40899(14) -0.02203(6) 0.0233(4) Uani d . 1 1 . .
    H H46 -1.1189 0.4541 -0.0030 0.028 Uiso calc R 1 1 . .
    C C44 -1.1719(3) 0.25491(14) -0.03740(6) 0.0206(4) Uani d . 1 1 . .
    H H44 -1.1763 0.1960 -0.0288 0.025 Uiso calc R 1 1 . .
    C C13 -1.2266(3) -0.27383(13) -0.20985(6) 0.0187(4) Uani d . 1 1 . .
    H H13 -1.2312 -0.2136 -0.2035 0.022 Uiso calc R 1 1 . .
    C C23 -0.6510(3) -0.27891(13) -0.06500(6) 0.0196(4) Uani d . 1 1 . .
    C C45 -1.1468(3) 0.32131(15) -0.00984(6) 0.0224(4) Uani d . 1 1 . .
    C C35 -0.7262(4) -0.34030(14) -0.21533(6) 0.0276(5) Uani d . 1 1 . .
    H H35A -0.7526 -0.3551 -0.2433 0.041 Uiso calc R 1 1 . .
    H H35B -0.8245 -0.3642 -0.1981 0.041 Uiso calc R 1 1 . .
    H H35C -0.6055 -0.3651 -0.2075 0.041 Uiso calc R 1 1 . .
    C C10 -1.2146(3) -0.45040(13) -0.22815(6) 0.0191(4) Uani d . 1 1 . .
    C C30 -0.6954(3) -0.21431(14) -0.17353(6) 0.0207(4) Uani d . 1 1 . .
    C C28 -0.6658(3) -0.08472(13) -0.13408(6) 0.0211(4) Uani d . 1 1 . .
    C C36 -1.2425(4) -0.00048(14) -0.19728(7) 0.0307(5) Uani d . 1 1 . .
    H H36A -1.1237 -0.0051 -0.2117 0.046 Uiso calc R 1 1 . .
    H H36B -1.3426 0.0127 -0.2163 0.046 Uiso calc R 1 1 . .
    H H36C -1.2694 -0.0558 -0.1838 0.046 Uiso calc R 1 1 . .
    C C2 -1.2986(3) -0.10882(13) -0.34317(6) 0.0221(4) Uani d . 1 1 . .
    C C5 -1.2669(3) -0.23535(12) -0.28198(6) 0.0174(4) Uani d . 1 1 . .
    C C43 -1.1908(3) 0.27539(14) -0.07817(6) 0.0201(4) Uani d . 1 1 . .
    C C26 -0.6609(3) -0.22480(13) -0.10173(6) 0.0200(4) Uani d . 1 1 . .
    C C27 -0.6522(3) -0.13359(13) -0.09919(6) 0.0203(4) Uani d . 1 1 . .
    H H27 -0.6371 -0.1057 -0.0740 0.024 Uiso calc R 1 1 . .
    C C9 -1.2396(3) -0.38929(13) -0.25875(6) 0.0197(4) Uani d . 1 1 . .
    H H9 -1.2536 -0.4081 -0.2857 0.024 Uiso calc R 1 1 . .
    C C38 -1.1136(3) 0.06328(14) -0.13330(6) 0.0239(5) Uani d . 1 1 . .
    H H38 -1.0395 0.0124 -0.1303 0.029 Uiso calc R 1 1 . .
    C C29 -0.6881(3) -0.12423(14) -0.17108(6) 0.0223(4) Uani d . 1 1 . .
    H H29 -0.6983 -0.0898 -0.1946 0.027 Uiso calc R 1 1 . .
    C C39 -1.1042(3) 0.12794(14) -0.10462(6) 0.0208(4) Uani d . 1 1 . .
    H H39 -1.0263 0.1200 -0.0819 0.025 Uiso calc R 1 1 . .
    C C21 -0.7427(3) -0.30780(14) 0.00358(6) 0.0235(4) Uani d . 1 1 . .
    H H21 -0.8070 -0.2896 0.0270 0.028 Uiso calc R 1 1 . .
    C C6 -1.3671(3) -0.15842(13) -0.27573(6) 0.0201(4) Uani d . 1 1 . .
    H H6 -1.4261 -0.1485 -0.2507 0.024 Uiso calc R 1 1 . .
    C C3 -1.2022(3) -0.18594(13) -0.34947(6) 0.0206(4) Uani d . 1 1 . .
    H H3 -1.1473 -0.1965 -0.3749 0.025 Uiso calc R 1 1 . .
    C C25 -0.5491(3) -0.40961(14) -0.03083(7) 0.0236(5) Uani d . 1 1 . .
    H H25 -0.4799 -0.4624 -0.0312 0.028 Uiso calc R 1 1 . .
    C C24 -0.5494(3) -0.35747(13) -0.06463(6) 0.0204(4) Uani d . 1 1 . .
    H H24 -0.4809 -0.3747 -0.0877 0.025 Uiso calc R 1 1 . .
    C C40 -1.2074(3) 0.20496(13) -0.10848(6) 0.0194(4) Uani d . 1 1 . .
    C C4 -1.1841(3) -0.24814(13) -0.31951(6) 0.0197(4) Uani d . 1 1 . .
    H H4 -1.1148 -0.2998 -0.3245 0.024 Uiso calc R 1 1 . .
    C C50 -1.1437(4) 0.22174(15) 0.04516(6) 0.0280(5) Uani d . 1 1 . .
    H H50A -1.0489 0.1854 0.0321 0.042 Uiso calc R 1 1 . .
    H H50B -1.2681 0.1987 0.0391 0.042 Uiso calc R 1 1 . .
    H H50C -1.1237 0.2212 0.0742 0.042 Uiso calc R 1 1 . .
    C C20 -0.6471(3) -0.38717(14) 0.00367(6) 0.0246(4) Uani d . 1 1 . .
    C C41 -1.3212(3) 0.21389(13) -0.14206(6) 0.0207(4) Uani d . 1 1 . .
    H H41 -1.3919 0.2657 -0.1455 0.025 Uiso calc R 1 1 . .
    C C22 -0.7454(3) -0.25507(14) -0.03023(6) 0.0236(5) Uani d . 1 1 . .
    H H22 -0.8129 -0.2018 -0.0296 0.028 Uiso calc R 1 1 . .
    C C47 -1.1602(3) 0.42827(14) -0.06234(6) 0.0214(4) Uani d . 1 1 . .
    C C18 -1.1755(4) -0.22542(13) -0.12935(6) 0.0248(5) Uani d . 1 1 . .
    H H18A -1.0726 -0.1969 -0.1436 0.037 Uiso calc R 1 1 . .
    H H18B -1.1563 -0.2200 -0.1004 0.037 Uiso calc R 1 1 . .
    H H18C -1.2937 -0.1976 -0.1368 0.037 Uiso calc R 1 1 . .
    C C12 -1.2028(3) -0.33505(13) -0.17976(6) 0.0193(4) Uani d . 1 1 . .
    C C37 -1.2300(3) 0.07136(13) -0.16657(6) 0.0212(4) Uani d . 1 1 . .
    C C42 -1.3328(3) 0.14800(14) -0.17063(6) 0.0227(4) Uani d . 1 1 . .
    H H42 -1.4120 0.1554 -0.1932 0.027 Uiso calc R 1 1 . .
    C C16 -1.1429(3) -0.59988(13) -0.21377(6) 0.0249(5) Uani d . 1 1 . .
    H H16A -1.1382 -0.6564 -0.2274 0.037 Uiso calc R 1 1 . .
    H H16B -1.2248 -0.6041 -0.1903 0.037 Uiso calc R 1 1 . .
    H H16C -1.0170 -0.5834 -0.2051 0.037 Uiso calc R 1 1 . .
    C C33 -0.6269(4) 0.05009(13) -0.09882(7) 0.0270(5) Uani d . 1 1 . .
    H H33A -0.6359 0.1129 -0.1036 0.041 Uiso calc R 1 1 . .
    H H33B -0.5023 0.0360 -0.0886 0.041 Uiso calc R 1 1 . .
    H H33C -0.7211 0.0326 -0.0791 0.041 Uiso calc R 1 1 . .
    C C7 -1.3810(3) -0.09623(14) -0.30590(7) 0.0236(5) Uani d . 1 1 . .
    H H7 -1.4483 -0.0440 -0.3009 0.028 Uiso calc R 1 1 . .
    C C52 -1.0702(4) 0.57706(15) -0.05435(7) 0.0284(5) Uani d . 1 1 . .
    H H52A -1.0571 0.6302 -0.0704 0.043 Uiso calc R 1 1 . .
    H H52B -0.9467 0.5576 -0.0455 0.043 Uiso calc R 1 1 . .
    H H52C -1.1485 0.5891 -0.0309 0.043 Uiso calc R 1 1 . .
    C C1 -1.3141(4) -0.04042(15) -0.37556(7) 0.0313(5) Uani d . 1 1 . .
    H H1A -1.2136 0.0023 -0.3724 0.047 Uiso calc R 1 1 . .
    H H1B -1.4350 -0.0110 -0.3734 0.047 Uiso calc R 1 1 . .
    H H1C -1.3036 -0.0682 -0.4019 0.047 Uiso calc R 1 1 . .
    C C19 -0.6454(4) -0.44453(18) 0.04011(7) 0.0378(6) Uani d . 1 1 . .
    H H19A -0.5222 -0.4419 0.0528 0.057 Uiso calc R 1 1 . .
    H H19B -0.6724 -0.5047 0.0322 0.057 Uiso calc R 1 1 . .
    H H19C -0.7405 -0.4244 0.0591 0.057 Uiso calc R 1 1 . .
loop_
    _atom_site_aniso_label
    _atom_site_aniso_U_11
    _atom_site_aniso_U_22
    _atom_site_aniso_U_33
    _atom_site_aniso_U_12
    _atom_site_aniso_U_13
    _atom_site_aniso_U_23
    O32 0.0337(9) 0.0178(7) 0.0256(7) -0.0004(7) -0.0006(7) -0.0008(6)
    O15 0.0326(9) 0.0153(6) 0.0210(7) 0.0011(7) -0.0057(6) 0.0012(5)
    O17 0.0373(9) 0.0223(7) 0.0172(6) 0.0002(7) -0.0014(7) -0.0015(6)
    O34 0.0337(9) 0.0237(7) 0.0197(7) -0.0028(7) -0.0015(7) -0.0025(6)
    O51 0.0322(9) 0.0180(7) 0.0273(7) -0.0013(7) -0.0057(7) -0.0014(6)
    C48 0.0191(10) 0.0235(10) 0.0185(9) 0.0014(9) 0.0003(8) -0.0002(8)
    C31 0.0174(10) 0.0167(8) 0.0244(9) 0.0024(8) 0.0015(8) -0.0010(8)
    O49 0.0370(10) 0.0308(8) 0.0184(7) 0.0024(8) -0.0023(7) -0.0006(6)
    C8 0.0128(9) 0.0209(9) 0.0200(9) 0.0006(8) 0.0017(8) 0.0015(8)
    C11 0.0159(10) 0.0195(9) 0.0210(9) -0.0010(8) -0.0006(8) 0.0039(8)
    C46 0.0215(11) 0.0249(10) 0.0234(10) 0.0008(9) -0.0015(9) -0.0046(8)
    C44 0.0179(10) 0.0234(10) 0.0204(10) -0.0006(8) 0.0013(8) 0.0024(8)
    C13 0.0187(10) 0.0164(9) 0.0211(9) -0.0010(8) 0.0019(8) -0.0009(8)
    C23 0.0171(10) 0.0193(9) 0.0224(9) -0.0008(9) 0.0000(8) -0.0021(8)
    C45 0.0179(10) 0.0319(11) 0.0174(9) -0.0003(9) -0.0002(8) -0.0013(9)
    C35 0.0298(12) 0.0283(11) 0.0246(10) -0.0031(10) 0.0030(9) -0.0075(9)
    C10 0.0162(10) 0.0165(9) 0.0246(10) -0.0004(8) -0.0019(8) 0.0003(8)
    C30 0.0174(10) 0.0249(10) 0.0196(9) 0.0004(9) 0.0014(8) -0.0017(8)
    C28 0.0162(10) 0.0196(9) 0.0276(10) 0.0003(8) 0.0017(9) -0.0001(8)
    C36 0.0411(15) 0.0238(10) 0.0272(11) -0.0018(11) 0.0023(10) -0.0035(9)
    C2 0.0215(11) 0.0207(10) 0.0240(9) -0.0045(9) -0.0022(9) 0.0031(8)
    C5 0.0169(10) 0.0155(8) 0.0200(9) -0.0021(8) -0.0011(8) -0.0003(8)
    C43 0.0173(9) 0.0238(10) 0.0193(9) 0.0014(9) 0.0013(8) -0.0002(8)
    C26 0.0163(10) 0.0214(9) 0.0223(9) 0.0017(9) 0.0020(8) -0.0003(8)
    C27 0.0199(10) 0.0216(10) 0.0194(9) -0.0016(9) 0.0014(8) -0.0032(8)
    C9 0.0227(10) 0.0214(9) 0.0148(8) -0.0005(9) -0.0010(8) -0.0006(8)
    C38 0.0263(11) 0.0183(9) 0.0271(11) 0.0018(9) 0.0039(9) 0.0021(9)
    C29 0.0193(10) 0.0253(10) 0.0223(9) 0.0025(9) 0.0015(9) 0.0024(8)
    C39 0.0217(11) 0.0215(10) 0.0192(9) 0.0014(9) -0.0008(8) 0.0031(8)
    C21 0.0234(11) 0.0271(10) 0.0199(9) 0.0019(9) 0.0026(8) -0.0035(8)
    C6 0.0198(10) 0.0198(9) 0.0206(9) -0.0005(9) 0.0017(8) -0.0009(8)
    C3 0.0214(11) 0.0237(10) 0.0168(9) -0.0026(9) -0.0009(8) 0.0006(8)
    C25 0.0248(11) 0.0194(10) 0.0267(11) 0.0021(9) -0.0041(9) -0.0018(9)
    C24 0.0197(10) 0.0192(10) 0.0224(10) -0.0006(9) 0.0012(8) -0.0035(8)
    C40 0.0209(10) 0.0186(9) 0.0188(9) -0.0012(8) 0.0043(8) 0.0025(8)
    C4 0.0206(10) 0.0182(9) 0.0203(9) 0.0018(8) -0.0011(8) -0.0005(7)
    C50 0.0285(12) 0.0354(12) 0.0202(9) -0.0014(11) -0.0021(9) 0.0042(9)
    C20 0.0233(11) 0.0262(10) 0.0243(10) -0.0050(10) -0.0044(9) 0.0027(9)
    C41 0.0214(10) 0.0185(9) 0.0223(9) 0.0001(8) 0.0025(8) 0.0013(8)
    C22 0.0262(12) 0.0224(10) 0.0223(10) 0.0028(9) 0.0003(9) -0.0025(8)
    C47 0.0171(10) 0.0211(9) 0.0261(10) 0.0015(9) 0.0016(9) 0.0004(8)
    C18 0.0307(12) 0.0222(10) 0.0214(9) 0.0003(10) 0.0015(9) -0.0042(8)
    C12 0.0159(9) 0.0235(10) 0.0186(9) -0.0034(8) 0.0007(8) -0.0017(8)
    C37 0.0217(11) 0.0195(9) 0.0223(10) -0.0034(9) 0.0043(8) 0.0006(8)
    C42 0.0236(11) 0.0266(10) 0.0178(9) -0.0034(9) -0.0012(9) -0.0002(8)
    C16 0.0279(12) 0.0158(9) 0.0311(11) 0.0018(9) -0.0089(10) 0.0044(8)
    C33 0.0321(13) 0.0186(9) 0.0304(11) -0.0005(9) 0.0027(10) -0.0024(9)
    C7 0.0230(11) 0.0188(9) 0.0292(11) 0.0045(9) 0.0002(9) -0.0001(9)
    C52 0.0297(12) 0.0204(10) 0.0351(12) -0.0008(10) -0.0064(10) -0.0031(9)
    C1 0.0345(13) 0.0281(11) 0.0313(11) -0.0005(11) -0.0011(10) 0.0086(10)
    C19 0.0400(15) 0.0429(14) 0.0306(12) 0.0002(13) 0.0005(12) 0.0098(11)
_geom_special_details
;
All e.s.d.'s (except the e.s.d. in the dihedral angle between two l.s. planes)
are estimated using the full covariance matrix. The cell e.s.d.'s are taken
into account individually in the estimation of e.s.d.'s in distances, angles
and torsion angles; correlations between e.s.d.'s in cell parameters are only
used when they are defined by crystal symmetry. An approximate (isotropic)
treatment of cell e.s.d.'s is used for estimating e.s.d.'s involving l.s.
planes.
;
loop_
    _geom_bond_atom_site_label_1
    _geom_bond_atom_site_label_2
    _geom_bond_site_symmetry_2
    _geom_bond_distance
    _geom_bond_publ_flag
    O32 C28 . 1.372(3) ?
    O32 C33 . 1.424(3) ?
    O15 C10 . 1.369(2) ?
    O15 C16 . 1.432(2) ?
    O17 C18 . 1.430(2) ?
    O17 C12 . 1.366(2) ?
    O34 C35 . 1.435(3) ?
    O34 C30 . 1.361(3) ?
    O51 C47 . 1.368(3) ?
    O51 C52 . 1.427(3) ?
    C48 H48 . 0.9500 ?
    C48 C43 . 1.389(3) ?
    C48 C47 . 1.394(3) ?
    C31 H31 . 0.9500 ?
    C31 C30 . 1.400(3) ?
    C31 C26 . 1.395(3) ?
    O49 C45 . 1.366(3) ?
    O49 C50 . 1.435(3) ?
    C8 C13 . 1.401(3) ?
    C8 C5 . 1.486(3) ?
    C8 C9 . 1.387(3) ?
    C11 H11 . 0.9500 ?
    C11 C10 . 1.386(3) ?
    C11 C12 . 1.406(3) ?
    C46 H46 . 0.9500 ?
    C46 C45 . 1.407(3) ?
    C46 C47 . 1.387(3) ?
    C44 H44 . 0.9500 ?
    C44 C45 . 1.385(3) ?
    C44 C43 . 1.403(3) ?
    C13 H13 . 0.9500 ?
    C13 C12 . 1.386(3) ?
    C23 C26 . 1.483(3) ?
    C23 C24 . 1.409(3) ?
    C23 C22 . 1.392(3) ?
    C35 H35A . 0.9800 ?
    C35 H35B . 0.9800 ?
    C35 H35C . 0.9800 ?
    C10 C9 . 1.398(3) ?
    C30 C29 . 1.386(3) ?
    C28 C27 . 1.389(3) ?
    C28 C29 . 1.385(3) ?
    C36 H36A . 0.9800 ?
    C36 H36B . 0.9800 ?
    C36 H36C . 0.9800 ?
    C36 C37 . 1.508(3) ?
    C2 C3 . 1.386(3) ?
    C2 C7 . 1.391(3) ?
    C2 C1 . 1.511(3) ?
    C5 C6 . 1.397(3) ?
    C5 C4 . 1.400(3) ?
    C43 C40 . 1.486(3) ?
    C26 C27 . 1.404(3) ?
    C27 H27 . 0.9500 ?
    C9 H9 . 0.9500 ?
    C38 H38 . 0.9500 ?
    C38 C39 . 1.381(3) ?
    C38 C37 . 1.394(3) ?
    C29 H29 . 0.9500 ?
    C39 H39 . 0.9500 ?
    C39 C40 . 1.400(3) ?
    C21 H21 . 0.9500 ?
    C21 C20 . 1.398(3) ?
    C21 C22 . 1.389(3) ?
    C6 H6 . 0.9500 ?
    C6 C7 . 1.391(3) ?
    C3 H3 . 0.9500 ?
    C3 C4 . 1.389(3) ?
    C25 H25 . 0.9500 ?
    C25 C24 . 1.383(3) ?
    C25 C20 . 1.392(3) ?
    C24 H24 . 0.9500 ?
    C40 C41 . 1.393(3) ?
    C4 H4 . 0.9500 ?
    C50 H50A . 0.9800 ?
    C50 H50B . 0.9800 ?
    C50 H50C . 0.9800 ?
    C20 C19 . 1.502(3) ?
    C41 H41 . 0.9500 ?
    C41 C42 . 1.393(3) ?
    C22 H22 . 0.9500 ?
    C18 H18A . 0.9800 ?
    C18 H18B . 0.9800 ?
    C18 H18C . 0.9800 ?
    C37 C42 . 1.395(3) ?
    C42 H42 . 0.9500 ?
    C16 H16A . 0.9800 ?
    C16 H16B . 0.9800 ?
    C16 H16C . 0.9800 ?
    C33 H33A . 0.9800 ?
    C33 H33B . 0.9800 ?
    C33 H33C . 0.9800 ?
    C7 H7 . 0.9500 ?
    C52 H52A . 0.9800 ?
    C52 H52B . 0.9800 ?
    C52 H52C . 0.9800 ?
    C1 H1A . 0.9800 ?
    C1 H1B . 0.9800 ?
    C1 H1C . 0.9800 ?
    C19 H19A . 0.9800 ?
    C19 H19B . 0.9800 ?
    C19 H19C . 0.9800 ?
loop_
    _geom_angle_atom_site_label_1
    _geom_angle_atom_site_label_2
    _geom_angle_atom_site_label_3
    _geom_angle_site_symmetry_1
    _geom_angle_site_symmetry_3
    _geom_angle
    _geom_angle_publ_flag
    C28 O32 C33 . . 117.98(16) ?
    C10 O15 C16 . . 117.92(16) ?
    C12 O17 C18 . . 117.26(16) ?
    C30 O34 C35 . . 117.86(17) ?
    C47 O51 C52 . . 117.42(17) ?
    C43 C48 H48 . . 119.8 ?
    C43 C48 C47 . . 120.40(18) ?
    C47 C48 H48 . . 119.8 ?
    C30 C31 H31 . . 120.2 ?
    C26 C31 H31 . . 120.2 ?
    C26 C31 C30 . . 119.57(18) ?
    C45 O49 C50 . . 117.04(17) ?
    C13 C8 C5 . . 119.70(18) ?
    C9 C8 C13 . . 119.78(18) ?
    C9 C8 C5 . . 120.53(18) ?
    C10 C11 H11 . . 120.8 ?
    C10 C11 C12 . . 118.35(18) ?
    C12 C11 H11 . . 120.8 ?
    C45 C46 H46 . . 120.7 ?
    C47 C46 H46 . . 120.7 ?
    C47 C46 C45 . . 118.7(2) ?
    C45 C44 H44 . . 120.3 ?
    C45 C44 C43 . . 119.47(19) ?
    C43 C44 H44 . . 120.3 ?
    C8 C13 H13 . . 120.1 ?
    C12 C13 C8 . . 119.77(18) ?
    C12 C13 H13 . . 120.1 ?
    C24 C23 C26 . . 120.77(18) ?
    C22 C23 C26 . . 121.26(19) ?
    C22 C23 C24 . . 117.94(19) ?
    O49 C45 C46 . . 114.17(19) ?
    O49 C45 C44 . . 124.7(2) ?
    C44 C45 C46 . . 121.15(19) ?
    O34 C35 H35A . . 109.5 ?
    O34 C35 H35B . . 109.5 ?
    O34 C35 H35C . . 109.5 ?
    H35A C35 H35B . . 109.5 ?
    H35A C35 H35C . . 109.5 ?
    H35B C35 H35C . . 109.5 ?
    O15 C10 C11 . . 124.29(18) ?
    O15 C10 C9 . . 114.56(18) ?
    C11 C10 C9 . . 121.13(18) ?
    O34 C30 C31 . . 124.08(19) ?
    O34 C30 C29 . . 115.53(19) ?
    C29 C30 C31 . . 120.4(2) ?
    O32 C28 C27 . . 124.28(19) ?
    O32 C28 C29 . . 114.43(19) ?
    C29 C28 C27 . . 121.29(18) ?
    H36A C36 H36B . . 109.5 ?
    H36A C36 H36C . . 109.5 ?
    H36B C36 H36C . . 109.5 ?
    C37 C36 H36A . . 109.5 ?
    C37 C36 H36B . . 109.5 ?
    C37 C36 H36C . . 109.5 ?
    C3 C2 C7 . . 117.76(19) ?
    C3 C2 C1 . . 121.4(2) ?
    C7 C2 C1 . . 120.8(2) ?
    C6 C5 C8 . . 121.55(18) ?
    C6 C5 C4 . . 118.02(18) ?
    C4 C5 C8 . . 120.41(18) ?
    C48 C43 C44 . . 119.65(19) ?
    C48 C43 C40 . . 119.98(18) ?
    C44 C43 C40 . . 120.35(19) ?
    C31 C26 C23 . . 119.41(18) ?
    C31 C26 C27 . . 120.16(19) ?
    C27 C26 C23 . . 120.43(18) ?
    C28 C27 C26 . . 119.00(19) ?
    C28 C27 H27 . . 120.5 ?
    C26 C27 H27 . . 120.5 ?
    C8 C9 C10 . . 119.91(18) ?
    C8 C9 H9 . . 120.0 ?
    C10 C9 H9 . . 120.0 ?
    C39 C38 H38 . . 119.4 ?
    C39 C38 C37 . . 121.2(2) ?
    C37 C38 H38 . . 119.4 ?
    C30 C29 H29 . . 120.2 ?
    C28 C29 C30 . . 119.6(2) ?
    C28 C29 H29 . . 120.2 ?
    C38 C39 H39 . . 119.4 ?
    C38 C39 C40 . . 121.1(2) ?
    C40 C39 H39 . . 119.4 ?
    C20 C21 H21 . . 119.4 ?
    C22 C21 H21 . . 119.4 ?
    C22 C21 C20 . . 121.1(2) ?
    C5 C6 H6 . . 119.7 ?
    C7 C6 C5 . . 120.57(19) ?
    C7 C6 H6 . . 119.7 ?
    C2 C3 H3 . . 119.2 ?
    C2 C3 C4 . . 121.64(19) ?
    C4 C3 H3 . . 119.2 ?
    C24 C25 H25 . . 119.0 ?
    C24 C25 C20 . . 122.1(2) ?
    C20 C25 H25 . . 119.0 ?
    C23 C24 H24 . . 119.9 ?
    C25 C24 C23 . . 120.2(2) ?
    C25 C24 H24 . . 119.9 ?
    C39 C40 C43 . . 120.62(19) ?
    C41 C40 C43 . . 121.57(19) ?
    C41 C40 C39 . . 117.79(18) ?
    C5 C4 H4 . . 119.7 ?
    C3 C4 C5 . . 120.54(19) ?
    C3 C4 H4 . . 119.7 ?
    O49 C50 H50A . . 109.5 ?
    O49 C50 H50B . . 109.5 ?
    O49 C50 H50C . . 109.5 ?
    H50A C50 H50B . . 109.5 ?
    H50A C50 H50C . . 109.5 ?
    H50B C50 H50C . . 109.5 ?
    C21 C20 C19 . . 121.1(2) ?
    C25 C20 C21 . . 117.45(19) ?
    C25 C20 C19 . . 121.4(2) ?
    C40 C41 H41 . . 119.5 ?
    C42 C41 C40 . . 120.98(19) ?
    C42 C41 H41 . . 119.5 ?
    C23 C22 H22 . . 119.4 ?
    C21 C22 C23 . . 121.2(2) ?
    C21 C22 H22 . . 119.4 ?
    O51 C47 C48 . . 114.98(18) ?
    O51 C47 C46 . . 124.4(2) ?
    C46 C47 C48 . . 120.6(2) ?
    O17 C18 H18A . . 109.5 ?
    O17 C18 H18B . . 109.5 ?
    O17 C18 H18C . . 109.5 ?
    H18A C18 H18B . . 109.5 ?
    H18A C18 H18C . . 109.5 ?
    H18B C18 H18C . . 109.5 ?
    O17 C12 C11 . . 114.36(18) ?
    O17 C12 C13 . . 124.59(18) ?
    C13 C12 C11 . . 121.05(18) ?
    C38 C37 C36 . . 120.8(2) ?
    C38 C37 C42 . . 117.93(19) ?
    C42 C37 C36 . . 121.3(2) ?
    C41 C42 C37 . . 121.0(2) ?
    C41 C42 H42 . . 119.5 ?
    C37 C42 H42 . . 119.5 ?
    O15 C16 H16A . . 109.5 ?
    O15 C16 H16B . . 109.5 ?
    O15 C16 H16C . . 109.5 ?
    H16A C16 H16B . . 109.5 ?
    H16A C16 H16C . . 109.5 ?
    H16B C16 H16C . . 109.5 ?
    O32 C33 H33A . . 109.5 ?
    O32 C33 H33B . . 109.5 ?
    O32 C33 H33C . . 109.5 ?
    H33A C33 H33B . . 109.5 ?
    H33A C33 H33C . . 109.5 ?
    H33B C33 H33C . . 109.5 ?
    C2 C7 C6 . . 121.5(2) ?
    C2 C7 H7 . . 119.3 ?
    C6 C7 H7 . . 119.3 ?
    O51 C52 H52A . . 109.5 ?
    O51 C52 H52B . . 109.5 ?
    O51 C52 H52C . . 109.5 ?
    H52A C52 H52B . . 109.5 ?
    H52A C52 H52C . . 109.5 ?
    H52B C52 H52C . . 109.5 ?
    C2 C1 H1A . . 109.5 ?
    C2 C1 H1B . . 109.5 ?
    C2 C1 H1C . . 109.5 ?
    H1A C1 H1B . . 109.5 ?
    H1A C1 H1C . . 109.5 ?
    H1B C1 H1C . . 109.5 ?
    C20 C19 H19A . . 109.5 ?
    C20 C19 H19B . . 109.5 ?
    C20 C19 H19C . . 109.5 ?
    H19A C19 H19B . . 109.5 ?
    H19A C19 H19C . . 109.5 ?
    H19B C19 H19C . . 109.5 ?
loop_
    _geom_torsion_atom_site_label_1
    _geom_torsion_atom_site_label_2
    _geom_torsion_atom_site_label_3
    _geom_torsion_atom_site_label_4
    _geom_torsion_site_symmetry_1
    _geom_torsion_site_symmetry_2
    _geom_torsion_site_symmetry_3
    _geom_torsion_site_symmetry_4
    _geom_torsion
    _geom_torsion_publ_flag
    O32 C28 C27 C26 . . . . -179.7(2) ?
    O32 C28 C29 C30 . . . . 179.2(2) ?
    O15 C10 C9 C8 . . . . 179.6(2) ?
    O34 C30 C29 C28 . . . . 179.04(19) ?
    C48 C43 C40 C39 . . . . 140.4(2) ?
    C48 C43 C40 C41 . . . . -37.8(3) ?
    C31 C30 C29 C28 . . . . 0.1(4) ?
    C31 C26 C27 C28 . . . . 0.8(3) ?
    C8 C13 C12 O17 . . . . 178.9(2) ?
    C8 C13 C12 C11 . . . . -0.8(3) ?
    C8 C5 C6 C7 . . . . 177.6(2) ?
    C8 C5 C4 C3 . . . . -178.69(19) ?
    C11 C10 C9 C8 . . . . 1.4(3) ?
    C44 C43 C40 C39 . . . . -37.8(3) ?
    C44 C43 C40 C41 . . . . 144.0(2) ?
    C13 C8 C5 C6 . . . . -34.7(3) ?
    C13 C8 C5 C4 . . . . 143.7(2) ?
    C13 C8 C9 C10 . . . . -1.2(3) ?
    C23 C26 C27 C28 . . . . -178.7(2) ?
    C45 C46 C47 O51 . . . . -179.9(2) ?
    C45 C46 C47 C48 . . . . -0.2(4) ?
    C45 C44 C43 C48 . . . . -1.6(3) ?
    C45 C44 C43 C40 . . . . 176.6(2) ?
    C35 O34 C30 C31 . . . . -2.1(3) ?
    C35 O34 C30 C29 . . . . 179.1(2) ?
    C10 C11 C12 O17 . . . . -178.73(18) ?
    C10 C11 C12 C13 . . . . 0.9(3) ?
    C30 C31 C26 C23 . . . . 178.2(2) ?
    C30 C31 C26 C27 . . . . -1.2(3) ?
    C36 C37 C42 C41 . . . . 179.7(2) ?
    C2 C3 C4 C5 . . . . 1.4(3) ?
    C5 C8 C13 C12 . . . . -179.2(2) ?
    C5 C8 C9 C10 . . . . 178.9(2) ?
    C5 C6 C7 C2 . . . . 0.8(3) ?
    C43 C48 C47 O51 . . . . 177.9(2) ?
    C43 C48 C47 C46 . . . . -1.8(3) ?
    C43 C44 C45 O49 . . . . 179.0(2) ?
    C43 C44 C45 C46 . . . . -0.4(3) ?
    C43 C40 C41 C42 . . . . 178.8(2) ?
    C26 C31 C30 O34 . . . . -178.0(2) ?
    C26 C31 C30 C29 . . . . 0.8(3) ?
    C26 C23 C24 C25 . . . . -176.7(2) ?
    C26 C23 C22 C21 . . . . 177.1(2) ?
    C27 C28 C29 C30 . . . . -0.6(3) ?
    C9 C8 C13 C12 . . . . 0.9(3) ?
    C9 C8 C5 C6 . . . . 145.2(2) ?
    C9 C8 C5 C4 . . . . -36.4(3) ?
    C38 C39 C40 C43 . . . . -177.8(2) ?
    C38 C39 C40 C41 . . . . 0.5(3) ?
    C38 C37 C42 C41 . . . . -0.7(3) ?
    C29 C28 C27 C26 . . . . 0.1(3) ?
    C39 C38 C37 C36 . . . . -178.6(2) ?
    C39 C38 C37 C42 . . . . 1.8(3) ?
    C39 C40 C41 C42 . . . . 0.5(3) ?
    C6 C5 C4 C3 . . . . -0.2(3) ?
    C3 C2 C7 C6 . . . . 0.3(3) ?
    C24 C23 C26 C31 . . . . 40.2(3) ?
    C24 C23 C26 C27 . . . . -140.4(2) ?
    C24 C23 C22 C21 . . . . -1.2(3) ?
    C24 C25 C20 C21 . . . . -1.9(3) ?
    C24 C25 C20 C19 . . . . 180.0(2) ?
    C40 C41 C42 C37 . . . . -0.4(3) ?
    C4 C5 C6 C7 . . . . -0.9(3) ?
    C50 O49 C45 C46 . . . . 177.7(2) ?
    C50 O49 C45 C44 . . . . -1.8(3) ?
    C20 C21 C22 C23 . . . . -0.8(4) ?
    C20 C25 C24 C23 . . . . -0.1(3) ?
    C22 C23 C26 C31 . . . . -138.1(2) ?
    C22 C23 C26 C27 . . . . 41.3(3) ?
    C22 C23 C24 C25 . . . . 1.7(3) ?
    C22 C21 C20 C25 . . . . 2.4(3) ?
    C22 C21 C20 C19 . . . . -179.5(2) ?
    C47 C48 C43 C44 . . . . 2.7(3) ?
    C47 C48 C43 C40 . . . . -175.5(2) ?
    C47 C46 C45 O49 . . . . -178.2(2) ?
    C47 C46 C45 C44 . . . . 1.3(4) ?
    C18 O17 C12 C11 . . . . 176.9(2) ?
    C18 O17 C12 C13 . . . . -2.8(3) ?
    C12 C11 C10 O15 . . . . -179.3(2) ?
    C12 C11 C10 C9 . . . . -1.2(3) ?
    C37 C38 C39 C40 . . . . -1.7(3) ?
    C16 O15 C10 C11 . . . . -17.5(3) ?
    C16 O15 C10 C9 . . . . 164.4(2) ?
    C33 O32 C28 C27 . . . . 2.6(3) ?
    C33 O32 C28 C29 . . . . -177.2(2) ?
    C7 C2 C3 C4 . . . . -1.4(3) ?
    C52 O51 C47 C48 . . . . -160.9(2) ?
    C52 O51 C47 C46 . . . . 18.8(3) ?
    C1 C2 C3 C4 . . . . 178.5(2) ?
    C1 C2 C7 C6 . . . . -179.7(2) ?
loop_
    _geom_hbond_atom_site_label_D
    _geom_hbond_atom_site_label_H
    _geom_hbond_atom_site_label_A
    _geom_hbond_site_symmetry_A
    _geom_hbond_distance_DH
    _geom_hbond_distance_HA
    _geom_hbond_distance_DA
    _geom_hbond_angle_DHA
    C29 H29 O15 4_354 0.95 2.40 3.321(2) 164
    C25 H25 O51 1_645 0.95 2.84 3.459(3) 124
    C24 H24 O17 1_655 0.95 2.91 3.703(3) 141
    C16 H16A O34 4_344 0.98 2.68 3.521(3) 143
    C52 H52A O17 1_565 0.98 2.63 3.398(3) 136
    C18 H18A Cg1 1_655 0.98 2.89 3.686(3) 142
    C16 H16C Cg2 4_344 0.98 2.62 3.366(3) 139
    C33 H33B Cg3 1_655 0.98 3.05 3.476(3) 115
    C52 H52B Cg4 1_565 0.98 2.77 3.424(3) 134
    C35 H35C Cg5 1_655 0.98 2.77 3.639(3) 146
    C35 H35B Cg5 1_555 0.98 2.78 3.563(3) 143
    C18 H18C Cg6 1_455 0.98 2.75 3.663(3) 148
_iucr_refine_instructions_details
;
TITL OCC021_1 in P212121 #19
CELL 1.54184 7.165054 15.351079 33.383364 90 90 90
ZERR 12 0.000181 0.000427 0.000806 0 0 0
LATT -1
SYMM 0.5-X,-Y,0.5+Z
SYMM 0.5+X,0.5-Y,-Z
SYMM -X,0.5+Y,0.5-Z
SFAC C H O
UNIT 180 192 24
EQIV $1 -2-X,0.5+Y,-0.5-Z
EQIV $2 -1+X,+Y,+Z
EQIV $3 1+X,-1+Y,+Z
EQIV $4 1+X,+Y,+Z
EQIV $5 -2-X,-0.5+Y,-0.5-Z
EQIV $6 -3-X,0.5+Y,-0.5-Z
EQIV $7 +X,1+Y,+Z
L.S. 10
PLAN  10
TEMP -150.14(10)
HTAB C38 O32
HTAB C29 O15_$1
HTAB C6 O34_$2
HTAB C25 O51_$3
HTAB C24 O17_$4
HTAB C16 O34_$5
HTAB C7 O15_$6
HTAB C52 O17_$7
conf
BOND $H
REM reset to P212121 #19
MORE -3
fmap 2
acta 140
OMIT -2 136
OMIT -8 2 1
OMIT 6 13 5
OMIT -1 3 10
OMIT 6 12 8
OMIT 8 0 2
OMIT 8 0 0
OMIT 8 2 3
OMIT 0 16 16
REM <HKL>C:/MyTemp/X-single/Agilent-Data/NummelinS/Samille-SENT/ACTA_III_35BPM
REM e__OCC021_1_ACTA-1_DONE/struct/olex2_OCC021_1/OCC021_1_RED2.hkl</HKL>
WGHT    0.041600
EXTI    0.000217
FVAR       2.19623
O32   3   -0.658121    0.004551   -0.135390    11.00000    0.03371    0.01784 =
         0.02565   -0.00081   -0.00057   -0.00038
O15   3   -1.213955   -0.535318   -0.240696    11.00000    0.03260    0.01533 =
         0.02101    0.00125   -0.00572    0.00113
O17   3   -1.181471   -0.315566   -0.140091    11.00000    0.03734    0.02228 =
         0.01717   -0.00150   -0.00141    0.00021
O34   3   -0.720429   -0.247335   -0.210975    11.00000    0.03370    0.02367 =
         0.01972   -0.00251   -0.00148   -0.00276
O51   3   -1.154874    0.510569   -0.078030    11.00000    0.03217    0.01802 =
         0.02735   -0.00137   -0.00572   -0.00127
C48   1   -1.188782    0.361992   -0.090240    11.00000    0.01906    0.02352 =
         0.01846   -0.00017    0.00032    0.00141
AFIX  43
H48   2   -1.206991    0.376142   -0.117666    11.00000   -1.20000
AFIX   0
C31   1   -0.680743   -0.265267   -0.138897    11.00000    0.01738    0.01666 =
         0.02438   -0.00102    0.00151    0.00236
AFIX  43
H31   2   -0.684261   -0.327006   -0.140696    11.00000   -1.20000
AFIX   0
O49   3   -1.129467    0.309410    0.030532    11.00000    0.03701    0.03078 =
         0.01835   -0.00057   -0.00232    0.00239
C8    1   -1.243865   -0.301122   -0.249708    11.00000    0.01284    0.02095 =
         0.02002    0.00148    0.00169    0.00063
C11   1   -1.197813   -0.424644   -0.188509    11.00000    0.01592    0.01949 =
         0.02099    0.00394   -0.00055   -0.00097
AFIX  43
H11   2   -1.183323   -0.466470   -0.167768    11.00000   -1.20000
AFIX   0
C46   1   -1.138700    0.408992   -0.022027    11.00000    0.02151    0.02488 =
         0.02342   -0.00461   -0.00154    0.00084
AFIX  43
H46   2   -1.118878    0.454083   -0.003006    11.00000   -1.20000
AFIX   0
C44   1   -1.171889    0.254910   -0.037403    11.00000    0.01791    0.02341 =
         0.02040    0.00239    0.00131   -0.00063
AFIX  43
H44   2   -1.176275    0.195969   -0.028781    11.00000   -1.20000
AFIX   0
C13   1   -1.226596   -0.273826   -0.209848    11.00000    0.01867    0.01640 =
         0.02111   -0.00091    0.00190   -0.00097
AFIX  43
H13   2   -1.231189   -0.213562   -0.203454    11.00000   -1.20000
AFIX   0
C23   1   -0.651039   -0.278907   -0.065003    11.00000    0.01714    0.01927 =
         0.02244   -0.00214    0.00002   -0.00081
C45   1   -1.146805    0.321307   -0.009840    11.00000    0.01786    0.03192 =
         0.01741   -0.00125   -0.00019   -0.00028
C35   1   -0.726183   -0.340300   -0.215326    11.00000    0.02978    0.02834 =
         0.02458   -0.00746    0.00303   -0.00307
AFIX 137
H35A  2   -0.752559   -0.355149   -0.243310    11.00000   -1.50000
H35B  2   -0.824458   -0.364183   -0.198114    11.00000   -1.50000
H35C  2   -0.605460   -0.365053   -0.207525    11.00000   -1.50000
AFIX   0
C10   1   -1.214584   -0.450404   -0.228147    11.00000    0.01624    0.01647 =
         0.02456    0.00034   -0.00191   -0.00036
C30   1   -0.695414   -0.214309   -0.173534    11.00000    0.01744    0.02494 =
         0.01958   -0.00165    0.00145    0.00039
C28   1   -0.665754   -0.084721   -0.134083    11.00000    0.01621    0.01962 =
         0.02761   -0.00009    0.00168    0.00028
C36   1   -1.242519   -0.000479   -0.197279    11.00000    0.04108    0.02381 =
         0.02725   -0.00348    0.00232   -0.00182
AFIX 137
H36A  2   -1.123658   -0.005058   -0.211650    11.00000   -1.50000
H36B  2   -1.342649    0.012737   -0.216331    11.00000   -1.50000
H36C  2   -1.269404   -0.055792   -0.183806    11.00000   -1.50000
AFIX   0
C2    1   -1.298576   -0.108824   -0.343171    11.00000    0.02154    0.02074 =
         0.02398    0.00309   -0.00216   -0.00448
C5    1   -1.266935   -0.235347   -0.281977    11.00000    0.01691    0.01546 =
         0.01996   -0.00034   -0.00113   -0.00215
C43   1   -1.190774    0.275390   -0.078168    11.00000    0.01734    0.02377 =
         0.01928   -0.00018    0.00127    0.00139
C26   1   -0.660930   -0.224804   -0.101733    11.00000    0.01633    0.02145 =
         0.02234   -0.00034    0.00199    0.00171
C27   1   -0.652158   -0.133585   -0.099194    11.00000    0.01989    0.02160 =
         0.01943   -0.00324    0.00136   -0.00155
AFIX  43
H27   2   -0.637150   -0.105720   -0.073990    11.00000   -1.20000
AFIX   0
C9    1   -1.239557   -0.389291   -0.258746    11.00000    0.02275    0.02141 =
         0.01479   -0.00064   -0.00101   -0.00052
AFIX  43
H9    2   -1.253553   -0.408136   -0.285684    11.00000   -1.20000
AFIX   0
C38   1   -1.113626    0.063278   -0.133305    11.00000    0.02628    0.01828 =
         0.02714    0.00213    0.00394    0.00185
AFIX  43
H38   2   -1.039520    0.012375   -0.130315    11.00000   -1.20000
AFIX   0
C29   1   -0.688069   -0.124226   -0.171077    11.00000    0.01928    0.02532 =
         0.02227    0.00236    0.00148    0.00249
AFIX  43
H29   2   -0.698279   -0.089799   -0.194622    11.00000   -1.20000
AFIX   0
C39   1   -1.104194    0.127943   -0.104623    11.00000    0.02173    0.02152 =
         0.01916    0.00313   -0.00079    0.00143
AFIX  43
H39   2   -1.026333    0.120050   -0.081877    11.00000   -1.20000
AFIX   0
C21   1   -0.742737   -0.307798    0.003580    11.00000    0.02345    0.02711 =
         0.01990   -0.00351    0.00264    0.00194
AFIX  43
H21   2   -0.806973   -0.289623    0.027029    11.00000   -1.20000
AFIX   0
C6    1   -1.367055   -0.158418   -0.275725    11.00000    0.01981    0.01980 =
         0.02059   -0.00091    0.00172   -0.00054
AFIX  43
H6    2   -1.426106   -0.148493   -0.250658    11.00000   -1.20000
AFIX   0
C3    1   -1.202225   -0.185937   -0.349468    11.00000    0.02142    0.02366 =
         0.01675    0.00060   -0.00086   -0.00264
AFIX  43
H3    2   -1.147264   -0.196491   -0.374907    11.00000   -1.20000
AFIX   0
C25   1   -0.549114   -0.409609   -0.030827    11.00000    0.02476    0.01937 =
         0.02671   -0.00177   -0.00406    0.00210
AFIX  43
H25   2   -0.479881   -0.462382   -0.031173    11.00000   -1.20000
AFIX   0
C24   1   -0.549438   -0.357469   -0.064628    11.00000    0.01974    0.01920 =
         0.02238   -0.00350    0.00123   -0.00063
AFIX  43
H24   2   -0.480911   -0.374703   -0.087665    11.00000   -1.20000
AFIX   0
C40   1   -1.207408    0.204959   -0.108481    11.00000    0.02086    0.01862 =
         0.01880    0.00251    0.00432   -0.00115
C4    1   -1.184056   -0.248142   -0.319510    11.00000    0.02061    0.01820 =
         0.02031   -0.00047   -0.00110    0.00184
AFIX  43
H4    2   -1.114844   -0.299789   -0.324520    11.00000   -1.20000
AFIX   0
C50   1   -1.143662    0.221737    0.045159    11.00000    0.02854    0.03540 =
         0.02019    0.00424   -0.00213   -0.00141
AFIX 137
H50A  2   -1.048949    0.185424    0.032132    11.00000   -1.50000
H50B  2   -1.268074    0.198678    0.039134    11.00000   -1.50000
H50C  2   -1.123656    0.221249    0.074199    11.00000   -1.50000
AFIX   0
C20   1   -0.647058   -0.387167    0.003675    11.00000    0.02332    0.02622 =
         0.02432    0.00275   -0.00442   -0.00502
C41   1   -1.321183    0.213891   -0.142057    11.00000    0.02137    0.01851 =
         0.02231    0.00131    0.00255    0.00007
AFIX  43
H41   2   -1.391886    0.265698   -0.145523    11.00000   -1.20000
AFIX   0
C22   1   -0.745446   -0.255069   -0.030231    11.00000    0.02616    0.02237 =
         0.02225   -0.00249    0.00033    0.00275
AFIX  43
H22   2   -0.812895   -0.201807   -0.029620    11.00000   -1.20000
AFIX   0
C47   1   -1.160216    0.428274   -0.062345    11.00000    0.01711    0.02112 =
         0.02607    0.00043    0.00165    0.00147
C18   1   -1.175530   -0.225417   -0.129353    11.00000    0.03070    0.02222 =
         0.02137   -0.00420    0.00151    0.00034
AFIX 137
H18A  2   -1.072586   -0.196904   -0.143554    11.00000   -1.50000
H18B  2   -1.156260   -0.220014   -0.100396    11.00000   -1.50000
H18C  2   -1.293673   -0.197562   -0.136750    11.00000   -1.50000
AFIX   0
C12   1   -1.202783   -0.335049   -0.179764    11.00000    0.01595    0.02349 =
         0.01856   -0.00175    0.00071   -0.00344
C37   1   -1.229970    0.071364   -0.166573    11.00000    0.02165    0.01955 =
         0.02233    0.00064    0.00428   -0.00341
C42   1   -1.332842    0.147998   -0.170628    11.00000    0.02363    0.02657 =
         0.01778   -0.00016   -0.00119   -0.00341
AFIX  43
H42   2   -1.412006    0.155355   -0.193204    11.00000   -1.20000
AFIX   0
C16   1   -1.142901   -0.599883   -0.213770    11.00000    0.02788    0.01583 =
         0.03114    0.00443   -0.00891    0.00179
AFIX 137
H16A  2   -1.138190   -0.656377   -0.227403    11.00000   -1.50000
H16B  2   -1.224838   -0.604060   -0.190344    11.00000   -1.50000
H16C  2   -1.017038   -0.583408   -0.205132    11.00000   -1.50000
AFIX   0
C33   1   -0.626923    0.050090   -0.098820    11.00000    0.03206    0.01860 =
         0.03044   -0.00244    0.00274   -0.00053
AFIX 137
H33A  2   -0.635928    0.112937   -0.103597    11.00000   -1.50000
H33B  2   -0.502288    0.036038   -0.088600    11.00000   -1.50000
H33C  2   -0.721090    0.032623   -0.079102    11.00000   -1.50000
AFIX   0
C7    1   -1.381000   -0.096231   -0.305899    11.00000    0.02295    0.01878 =
         0.02920   -0.00007    0.00022    0.00448
AFIX  43
H7    2   -1.448308   -0.044019   -0.300932    11.00000   -1.20000
AFIX   0
C52   1   -1.070164    0.577061   -0.054355    11.00000    0.02968    0.02044 =
         0.03511   -0.00314   -0.00639   -0.00076
AFIX 137
H52A  2   -1.057067    0.630176   -0.070395    11.00000   -1.50000
H52B  2   -0.946699    0.557556   -0.045460    11.00000   -1.50000
H52C  2   -1.148531    0.589129   -0.030944    11.00000   -1.50000
AFIX   0
C1    1   -1.314059   -0.040424   -0.375564    11.00000    0.03446    0.02810 =
         0.03130    0.00862   -0.00114   -0.00050
AFIX 137
H1A   2   -1.213581    0.002327   -0.372364    11.00000   -1.50000
H1B   2   -1.435043   -0.011006   -0.373441    11.00000   -1.50000
H1C   2   -1.303591   -0.068241   -0.401891    11.00000   -1.50000
AFIX   0
C19   1   -0.645391   -0.444528    0.040108    11.00000    0.04001    0.04291 =
         0.03056    0.00978    0.00050    0.00021
AFIX 137
H19A  2   -0.522208   -0.441888    0.052808    11.00000   -1.50000
H19B  2   -0.672420   -0.504706    0.032212    11.00000   -1.50000
H19C  2   -0.740457   -0.424426    0.059082    11.00000   -1.50000
HKLF 4
REM  OCC021_1 in P212121 #19
REM R1 =  0.0387 for   5181 Fo > 4sig(Fo)  and  0.0450 for all   5862 data
REM    470 parameters refined using      0 restraints
END
WGHT      0.0414      0.0084
REM Highest difference peak  0.207,  deepest hole -0.221,  1-sigma level  0.039
Q1    1  -1.2243 -0.4176 -0.2439  11.00000  0.05    0.21
Q2    1  -1.2769 -0.1036 -0.3221  11.00000  0.05    0.19
Q3    1  -1.4383 -0.0553 -0.3950  11.00000  0.05    0.18
Q4    1  -0.6607 -0.4017 -0.0207  11.00000  0.05    0.18
Q5    1  -1.1973 -0.0398 -0.3930  11.00000  0.05    0.16
Q6    1  -1.1236  0.0806 -0.1594  11.00000  0.05    0.16
Q7    1  -0.5567 -0.3030 -0.0629  11.00000  0.05    0.15
Q8    1  -0.6982 -0.2406 -0.1565  11.00000  0.05    0.14
Q9    1  -1.2307  0.0274 -0.2257  11.00000  0.05    0.14
Q10   1  -0.6564 -0.3467  0.0062  11.00000  0.05    0.14
REM The information below was added by Olex2.
REM
REM R1 = 0.0387 for 5181 Fo > 4sig(Fo) and n/a for all 9123 data
REM n/a parameters refined using n/a restraints
REM Highest difference peak 0.21, deepest hole -0.22
REM Mean Shift 0, Max Shift 0.
REM +++ Tabular Listing of Refinement Information +++
REM R1_all = n/a
REM R1_gt = 0.0387
REM wR_ref = 0.0941
REM GOOF = 1.042
REM Shift_max = 0
REM Shift_mean = 0
REM Reflections_all = 9123
REM Reflections_gt = 5181
REM Parameters = n/a
REM Hole = 0.21
REM Peak = -0.22
REM Flack = 0.09(19)
;
data_global
_journal_date_recd_electronic     2013-02-27
_journal_date_accepted     2013-03-03
_journal_name_full     'Acta Crystallographica, Section E'
_journal_year     2013
_journal_volume     69
_journal_issue      4
_journal_page_first     o510
_journal_page_last     o511
_journal_paper_category     QO
_journal_paper_doi     10.1107/S1600536813006053
_journal_coeditor_code     FJ2619
_publ_contact_author_name     'Sami Nummelin'
_publ_contact_author_address
;
Molecular Materials, Department of Applied Physics, School of Science,
Aalto University, PO Box 15100, FI-00076 Aalto, Finland
;
_publ_contact_author_email     'sami.nummelin@aalto.fi'
_publ_contact_author_fax     '+358947023155'
_publ_contact_author_phone     '+358947022537'
_publ_section_title
;
3,5-Dimethoxy-4'-methylbiphenyl
;
loop_
    _publ_author_name
    _publ_author_footnote
    _publ_author_address
    'Lahtinen, Manu' .
;
University of Jyv\"askyl\"a, Department of Chemistry, PO Box 35, FI-40014 JY,
Finland
;
    'N\"attinen, Kalle' .
;
VTT Technical Research Centre of Finland, Tampere, FIN-33101, Finland
;
    'Nummelin, Sami' .
;
Molecular Materials, Department of Applied Physics, School of Science,
Aalto University, PO Box 15100, FI-00076 Aalto, Finland
;
_publ_section_synopsis     .
