# Supplementary material for: 3,5-Dimeth­oxy-4′-methyl­biphen­yl
Source: Acta Crystallogr Sect E Struct Rep Online. 2013 Mar 9;69(Pt 4):o510–1. doi: 10.1107/S1600536813006053 (PMC3629539; doi:10.1107/S1600536813006053)
Supplement: Supplementary file 2 [file e-69-0o510-Isup2.hkl]

# 
# h,k,l, Fc-squared, Fo-squared, sigma(Fo-squared) and status flag 
# 
data_I

_audit_update_record
;
2013-02-27 # Formatted by publCIF
;
_shelx_title ' OCC021_1 in P212121 #  19 '
_shelx_refln_list_code          4 
_shelx_F_calc_maximum      480.86 
_exptl_crystal_F_000      1464.00 
_reflns_d_resolution_high  0.8316 
 
loop_ 
 _symmetry_equiv_pos_as_xyz 
 'x, y, z' 
 '-x+1/2, -y, z+1/2' 
 'x+1/2, -y+1/2, -z' 
 '-x, y+1/2, -z+1/2' 
 
_cell_length_a     7.1651 
_cell_length_b    15.3511 
_cell_length_c    33.3834 
_cell_angle_alpha  90.000 
_cell_angle_beta   90.000 
_cell_angle_gamma  90.000 
 
_shelx_F_squared_multiplier     1.000 
 
loop_ 
 _refln_index_h 
 _refln_index_k 
 _refln_index_l 
 _refln_F_squared_calc 
 _refln_F_squared_meas 
 _refln_F_squared_sigma 
 _refln_observed_status 
   2   0   0   231223.20   248512.17   2704.91 o 
   4   0   0     2169.02     2229.09    137.68 o 
   6   0   0     4174.92     4543.64    104.86 o 
   1   1   0     6657.77     6529.51     88.27 o 
   2   1   0     2328.73     2330.86     66.05 o 
   3   1   0      540.29      727.16     47.78 o 
   4   1   0     3995.43     4039.06    130.20 o 
   5   1   0     2058.80     1964.98    149.37 o 
   6   1   0     3411.70     3888.32     77.38 o 
   7   1   0      445.60      559.48     38.61 o 
   8   1   0        6.87       58.89     11.73 o 
   1   2   0      248.86      237.67     24.78 o 
   2   2   0    20173.12    18827.73    331.17 o 
   3   2   0      303.80      249.99     44.22 o 
   4   2   0      854.10      914.78     91.17 o 
   5   2   0      144.92      142.07     48.02 o 
   6   2   0      162.47      229.19     29.83 o 
   7   2   0      799.79      842.70     45.16 o 
   8   2   0      161.09      184.58     19.71 o 
   1   3   0     1832.92     1644.98     64.76 o 
   2   3   0     5263.35     4970.57    149.66 o 
   3   3   0      313.11      320.23     48.11 o 
   4   3   0     2397.91     2584.23    152.44 o 
   5   3   0        2.63      -24.32     30.93 o 
   6   3   0       32.81       18.04     13.03 o 
   7   3   0        3.00        3.93     14.43 o 
   8   3   0       80.25      195.07     21.54 o 
   0   4   0     5695.66     5255.41    125.80 o 
   2   4   0    14191.47    13916.43    283.46 o 
   3   4   0      534.87      549.11     63.60 o 
   4   4   0     1090.18     1157.08    104.90 o 
   5   4   0       66.19       82.88     14.94 o 
   6   4   0      128.26      135.84     23.04 o 
   7   4   0      194.37      209.85     26.76 o 
   8   4   0       21.83       22.82     12.48 o 
   1   5   0      626.42      632.71     52.97 o 
   2   5   0        2.34        6.92     18.29 o 
   3   5   0     1358.95     1491.82    104.05 o 
   4   5   0        0.76       14.62     24.80 o 
   5   5   0       64.80      112.95     25.10 o 
   6   5   0       16.53       18.88     15.27 o 
   7   5   0       39.48       43.24     17.35 o 
   8   5   0        0.02        5.68     10.56 o 
   0   6   0     8447.55     9103.45    206.55 o 
   1   6   0      169.62      164.22     33.53 o 
   2   6   0     1093.31     1224.08     83.42 o 
   3   6   0      475.81      531.27     65.37 o 
   4   6   0       10.06       12.99     25.24 o 
   5   6   0      174.86      132.96     19.24 o 
   6   6   0        8.35       10.84     16.93 o 
   7   6   0      273.77      338.87     31.60 o 
   8   6   0       33.57       32.93      9.62 o 
   1   7   0       36.88       37.92     24.50 o 
   2   7   0      829.56      866.55     75.41 o 
   3   7   0       91.30       58.87     28.30 o 
   4   7   0        7.25       46.84     31.01 o 
   5   7   0      373.77      394.55     35.27 o 
   6   7   0        2.90        5.46     14.50 o 
   7   7   0       53.70      189.66     26.66 o 
   0   8   0      368.58      414.23     51.51 o 
   1   8   0        0.18       -7.43     20.30 o 
   2   8   0      288.50      283.74     47.20 o 
   3   8   0        1.25       -0.49     21.53 o 
   4   8   0        9.32        3.26      9.50 o 
   5   8   0      125.77      173.16     24.95 o 
   6   8   0      195.63      277.97     31.78 o 
   7   8   0      622.01      705.77     37.50 o 
   1   9   0        4.23        0.77     22.26 o 
   2   9   0      277.80      310.87     52.06 o 
   3   9   0       11.39       11.62     24.37 o 
   4   9   0       38.61       29.62     11.84 o 
   5   9   0        2.54       14.91     16.36 o 
   6   9   0      428.71      480.54     35.28 o 
   7   9   0        9.03        2.51     11.10 o 
   0  10   0      225.91      235.69     46.10 o 
   1  10   0        1.95       16.23     14.29 o 
   2  10   0        0.24        2.20     16.71 o 
   3  10   0       24.20       17.52     11.88 o 
   4  10   0      235.89      200.61     16.51 o 
   5  10   0      183.26      214.61     24.02 o 
   6  10   0        9.01       17.37     15.34 o 
   7  10   0       61.59       87.75     10.56 o 
   1  11   0      754.47      761.96     37.26 o 
   2  11   0       32.72       36.04     18.65 o 
   3  11   0     1260.37     1173.79     49.30 o 
   4  11   0       19.45       61.99     39.32 o 
   5  11   0     1669.59     1608.35     40.62 o 
   0  12   0      290.61      282.22     24.37 o 
   1  12   0        8.33       10.19      8.86 o 
   2  12   0        5.15        1.18     13.44 o 
   3  12   0       21.58       23.12     15.32 o 
   4  12   0        9.34       11.05     14.92 o 
   5  12   0      242.06      221.16     22.99 o 
   6  12   0        0.03       -0.05      8.54 o 
   1  13   0      250.98      245.19     17.92 o 
   2  13   0       61.05       60.74     19.48 o 
   3  13   0       80.95       80.87     16.01 o 
   4  13   0       13.37        7.74      8.74 o 
   5  13   0      236.65      176.57     19.46 o 
   6  13   0      162.19      111.87     12.32 o 
   0  14   0      211.89      217.78     27.02 o 
   1  14   0        7.03       16.72     11.04 o 
   2  14   0       97.32      121.57     23.57 o 
   3  14   0        7.03       16.11     51.45 o 
   4  14   0      243.64      202.93     52.04 o 
   5  14   0      149.33      110.95     13.27 o 
   1  15   0       32.57       29.11     11.20 o 
   2  15   0      326.60      328.10     32.35 o 
   3  15   0       93.03       96.05     22.24 o 
   4  15   0       52.01       50.89     15.45 o 
   0  16   0      118.78      130.29     20.72 o 
   1  16   0       53.18       41.38     10.74 o 
   2  16   0      161.12      156.13     23.67 o 
   3  16   0      146.81      130.45     20.35 o 
   4  16   0       48.96       49.77     12.56 o 
   1  17   0        4.27       -7.62      8.26 o 
   2  17   0       64.03       51.29     15.14 o 
   3  17   0       82.98       88.94     15.06 o 
   0  18   0       18.55       34.65     11.41 o 
   1  18   0      102.53      112.87      9.74 o 
   1   0   1      481.64      446.73     20.06 o 
   2   0   1   162217.70   167653.09   1551.28 o 
   3   0   1        1.79        7.79     14.91 o 
   4   0   1    12369.41    12504.54    241.55 o 
   5   0   1      581.35      526.98     76.29 o 
   6   0   1        8.51       23.52     10.90 o 
   7   0   1      921.72     1081.46     73.16 o 
   8   0   1      713.13      689.65     18.72 o 
  -8   1   1       73.79      137.60     43.54 o 
  -7   1   1      712.59      834.42     30.87 o 
  -6   1   1      790.19      921.41    111.96 o 
  -5   1   1      656.52      650.93     87.18 o 
  -4   1   1     3200.61     3164.83    115.23 o 
  -3   1   1     7050.58     7339.00    360.69 o 
  -2   1   1     2895.13     2762.48     72.38 o 
  -1   1   1      971.90      873.38     28.12 o 
   1   1   1      970.18      891.07     41.79 o 
   2   1   1     2887.98     2690.89     72.38 o 
   3   1   1     7025.09     7131.60    150.27 o 
   4   1   1     3202.97     3102.27    114.69 o 
   5   1   1      651.14      675.55     90.46 o 
   6   1   1      793.43      979.46     91.40 o 
   7   1   1      720.19      854.94     44.86 o 
   8   1   1       74.74      199.88     37.72 o 
  -7   2   1       30.72       27.29     19.15 o 
  -6   2   1     1046.55     1236.59     53.65 o 
  -5   2   1       68.81       54.53     30.28 o 
  -4   2   1     2330.23     2400.58    145.28 o 
  -3   2   1      957.61      950.92     53.77 o 
  -2   2   1      246.27      233.61     23.00 o 
  -1   2   1      539.92      485.59     32.75 o 
   0   2   1      446.36      463.04     23.08 o 
   1   2   1      539.77      516.11     34.72 o 
   2   2   1      246.30      246.51     34.43 o 
   3   2   1      956.62     1031.35     81.99 o 
   4   2   1     2330.38     2477.63    149.94 o 
   5   2   1       69.49       49.31     33.64 o 
   6   2   1     1049.68     1179.98    136.67 o 
   7   2   1       30.94       52.28     18.01 o 
   8   2   1       18.37      186.18     21.33 o 
  -8   3   1      351.90      387.59     28.96 o 
  -7   3   1       56.14       50.81     18.36 o 
  -6   3   1      118.83      108.07     17.75 o 
  -5   3   1      296.03      315.24     61.28 o 
  -4   3   1      127.89      152.10     42.50 o 
  -3   3   1     1220.53     1225.32     89.66 o 
  -2   3   1     5017.52     4614.17    142.66 o 
  -1   3   1       77.03       53.27     16.70 o 
   0   3   1        7.27        9.91     11.00 o 
   2   3   1     5017.05     4759.86    148.51 o 
   3   3   1     1217.65     1241.85     92.02 o 
   4   3   1      127.30      129.12     40.77 o 
   5   3   1      295.14      276.28     60.15 o 
   6   3   1      118.43      123.58     18.62 o 
   7   3   1       55.37       52.84     18.18 o 
   8   3   1      348.18      385.59     26.60 o 
  -8   4   1       18.95       27.35      8.12 o 
  -7   4   1      100.09      147.17     23.09 o 
  -6   4   1       77.79      109.48     22.53 o 
  -5   4   1      208.52      242.37     22.09 o 
  -4   4   1     1551.42     1737.06    126.05 o 
  -3   4   1       39.07       33.82     25.05 o 
  -2   4   1      909.85      743.25     58.42 o 
  -1   4   1      114.68      114.85     20.90 o 
   0   4   1     1272.34     1297.03     56.78 o 
   1   4   1      113.59       84.08      6.73 o 
   2   4   1      921.61      798.99     61.98 o 
   3   4   1       40.40       36.27     26.64 o 
   4   4   1     1551.15     1599.01    123.40 o 
   5   4   1      208.35      223.78     55.27 o 
   6   4   1       78.30       96.38     20.51 o 
   7   4   1       99.56      140.99     23.33 o 
   8   4   1       18.83       35.47     12.51 o 
  -8   5   1        3.23       11.21      7.26 o 
  -7   5   1       12.00       21.24     15.44 o 
  -6   5   1       37.65       34.24     16.64 o 
  -5   5   1        5.98        4.94     11.45 o 
  -4   5   1       67.38       37.27     25.04 o 
  -3   5   1      620.98      644.87     69.09 o 
  -2   5   1       55.32       49.13     22.31 o 
  -1   5   1     1171.77     1253.18     73.00 o 
   0   5   1        3.42        3.49     11.23 o 
   2   5   1       55.52       46.35     24.06 o 
   3   5   1      615.68      682.24     71.65 o 
   4   5   1       68.53       80.92     34.70 o 
   5   5   1        5.50        7.36     12.67 o 
   6   5   1       38.66       32.10     17.51 o 
   7   5   1       11.10       32.80     18.49 o 
   8   5   1        3.38       12.88     10.62 o 
  -8   6   1       40.04       53.56     10.34 o 
  -7   6   1      240.46      300.60     29.19 o 
  -6   6   1       53.10       54.73     18.30 o 
  -5   6   1      353.00      348.93     27.05 o 
  -4   6   1      382.30      366.62     62.71 o 
  -3   6   1      228.23      247.45     46.16 o 
  -2   6   1     1973.40     2289.90    111.43 o 
  -1   6   1      185.62      191.97     35.50 o 
   0   6   1      777.66      843.54     41.56 o 
   2   6   1     1970.51     2146.21    112.17 o 
   3   6   1      229.85      253.16     46.70 o 
   4   6   1      390.41      296.91     59.92 o 
   5   6   1      356.25      347.40     44.20 o 
   6   6   1       52.74       31.57     15.31 o 
   7   6   1      238.44      255.75     26.83 o 
   8   6   1       41.23       32.23     12.17 o 
  -7   7   1      284.34      307.28     28.70 o 
  -6   7   1       19.17       11.42     16.71 o 
  -5   7   1      704.84      718.90     37.81 o 
  -4   7   1      138.30      103.33     39.90 o 
  -3   7   1      571.51      596.46     70.66 o 
  -2   7   1       25.15       17.51     19.48 o 
  -1   7   1     2127.86     2128.38    110.85 o 
   0   7   1     1356.54     1440.19     59.36 o 
   2   7   1       24.57       38.32     23.36 o 
   3   7   1      573.66      521.83     69.03 o 
   4   7   1      137.79       92.85     38.50 o 
   5   7   1      705.87      749.93     92.35 o 
   6   7   1       18.84       11.08     16.54 o 
   7   7   1      282.82      309.53     28.12 o 
  -7   8   1      322.83      521.34     34.38 o 
  -6   8   1      366.35      361.07     31.39 o 
  -5   8   1      959.80      837.36     44.64 o 
  -4   8   1      653.55      667.66     24.70 o 
  -3   8   1     1355.33     1478.60    114.46 o 
  -2   8   1       13.93       30.18     22.82 o 
  -1   8   1      687.00      800.43     50.84 o 
   0   8   1     1188.57     1251.75     61.12 o 
   1   8   1      689.05      805.03     71.57 o 
   2   8   1       13.70       71.66     30.51 o 
   3   8   1     1355.39     1605.36    122.74 o 
   4   8   1      653.11      646.88     32.45 o 
   5   8   1      960.46      895.25     46.25 o 
   6   8   1      366.06      318.61     29.46 o 
   7   8   1      323.14      477.72     33.73 o 
  -7   9   1        1.47       11.20     13.06 o 
  -6   9   1      190.32      245.98     26.22 o 
  -5   9   1      152.97      153.73     21.63 o 
  -4   9   1      491.25      454.84     22.40 o 
  -3   9   1      231.34      196.90     46.04 o 
  -2   9   1      246.74      281.02     48.77 o 
  -1   9   1     1536.13     1727.99     74.79 o 
   0   9   1      200.05      258.69     31.45 o 
   1   9   1     1546.80     1701.46    108.17 o 
   2   9   1      246.37      250.20     47.66 o 
   3   9   1      234.04      220.24     50.88 o 
   4   9   1      490.16      443.12     20.68 o 
   5   9   1      151.86      134.22     20.55 o 
   6   9   1      190.99      235.62     25.85 o 
   7   9   1        1.52       17.59     12.26 o 
  -7  10   1       51.93      103.47     11.92 o 
  -6  10   1       78.57      156.75     21.37 o 
  -5  10   1      144.70      163.67     16.23 o 
  -4  10   1      253.58      209.31     16.93 o 
  -3  10   1      146.06      126.07     17.90 o 
  -2  10   1     1544.67     1690.20     83.42 o 
  -1  10   1       38.57       43.08     16.63 o 
   0  10   1     1508.99     1630.59    108.47 o 
   1  10   1       37.95       37.09     19.16 o 
   2  10   1     1556.43     1735.84     87.97 o 
   3  10   1      145.70      143.78     19.11 o 
   4  10   1      257.05      256.90     42.19 o 
   5  10   1      143.28      114.74     19.50 o 
   6  10   1       79.08      152.46     22.04 o 
   7  10   1       52.79       87.26     12.13 o 
  -6  11   1      710.16      655.50     26.31 o 
  -5  11   1      257.00      334.25     97.40 o 
  -4  11   1      453.66      452.42     22.90 o 
  -3  11   1      961.68      930.83     44.56 o 
  -2  11   1       32.23       28.70      8.37 o 
  -1  11   1      971.28      990.45     42.81 o 
   0  11   1       26.75        5.76     15.10 o 
   1  11   1      972.05     1002.74     44.73 o 
   2  11   1       32.28       42.77     12.64 o 
   3  11   1      957.77      915.06     63.55 o 
   4  11   1      454.29      498.07     50.36 o 
   5  11   1      256.95      258.10     24.36 o 
   6  11   1      708.76      713.50     35.06 o 
  -6  12   1       15.25       10.81      9.57 o 
  -5  12   1       30.42       13.39     13.43 o 
  -4  12   1       10.08       -2.65     15.84 o 
  -3  12   1      110.22       96.05     13.81 o 
  -2  12   1       28.50       43.22      9.84 o 
  -1  12   1       16.10       17.62      9.28 o 
   0  12   1      160.49      170.63     15.24 o 
   1  12   1       15.66       33.75      9.67 o 
   2  12   1       29.24       48.38     15.52 o 
   3  12   1      107.53      110.35     22.29 o 
   4  12   1       10.17       -2.48     13.47 o 
   5  12   1       30.98       49.33     17.91 o 
   6  12   1       14.79        3.32      8.93 o 
  -6  13   1       99.12       44.12     10.11 o 
  -5  13   1      306.32      251.03     22.08 o 
  -4  13   1       87.51       94.80     13.51 o 
  -3  13   1      248.70      220.51     17.66 o 
  -2  13   1      130.49      105.59     13.31 o 
  -1  13   1      565.76      575.25     26.59 o 
   0  13   1       54.20       64.47     13.34 o 
   1  13   1      566.20      559.31     26.05 o 
   2  13   1      127.71      116.36     22.71 o 
   3  13   1      245.99      198.10     17.03 o 
   4  13   1       84.51       71.38     16.43 o 
   5  13   1      304.39      228.41     20.70 o 
   6  13   1       96.77       64.51      9.81 o 
  -5  14   1       61.04       39.19     10.49 o 
  -4  14   1      113.54      105.15     21.55 o 
  -3  14   1      177.33      164.07     15.26 o 
  -2  14   1      240.47      224.60     28.44 o 
  -1  14   1       38.82       42.63     12.19 o 
   0  14   1      316.06      314.83     22.08 o 
   1  14   1       39.98       36.47     12.09 o 
   2  14   1      239.51      211.52     28.45 o 
   3  14   1      176.66      211.16     28.46 o 
   4  14   1      113.04       85.68     27.68 o 
   5  14   1       60.80       36.51      9.40 o 
  -5  15   1       31.68       14.97      5.66 o 
  -4  15   1      581.72      524.37     82.36 o 
  -3  15   1      348.87      365.51     32.34 o 
  -2  15   1     1225.78     1308.54     60.22 o 
  -1  15   1      632.72      677.10     29.67 o 
   0  15   1      243.36      233.39     19.64 o 
   1  15   1      639.55      684.58     29.68 o 
   2  15   1     1224.53     1326.49     60.69 o 
   3  15   1      354.22      364.61     31.68 o 
   4  15   1      579.74      618.25     34.19 o 
  -4  16   1        8.84        3.41     10.49 o 
  -3  16   1      217.69      280.78     26.54 o 
  -2  16   1      109.11      121.75     22.98 o 
  -1  16   1      451.48      456.40     25.05 o 
   0  16   1      386.41      420.83     23.41 o 
   1  16   1      449.98      467.09     23.30 o 
   2  16   1      107.46      142.88     22.77 o 
   3  16   1      218.57      282.83     26.15 o 
   4  16   1        8.75        4.41     10.19 o 
  -3  17   1       23.56       29.71     13.17 o 
  -2  17   1      203.89      226.58     23.83 o 
  -1  17   1       47.37       48.32      9.74 o 
   0  17   1        2.99        4.86      8.44 o 
   1  17   1       49.01       47.31      9.66 o 
   2  17   1      205.74      241.88     23.72 o 
   3  17   1       23.82       34.14     12.60 o 
  -1  18   1       16.39       23.72      6.81 o 
   0  18   1      120.53       94.98     10.03 o 
   1  18   1       17.06       29.94     11.77 o 
   1   0   2       22.21       25.78      8.20 o 
   2   0   2    29758.17    30180.24    315.27 o 
   3   0   2      208.71      221.66     33.99 o 
   4   0   2    11335.00    11721.81    231.90 o 
   5   0   2      188.17      156.48     47.69 o 
   6   0   2     1489.91     1527.80     56.29 o 
   7   0   2       48.01       71.94     14.23 o 
  -8   1   2      392.75      467.67     57.19 o 
  -7   1   2       77.67      107.10     14.46 o 
  -6   1   2      517.13      568.99     37.21 o 
  -5   1   2     1402.50     1611.89    133.28 o 
  -4   1   2     5856.56     5960.84    165.63 o 
  -3   1   2     3697.58     3785.02    106.39 o 
  -2   1   2     5699.17     5397.30    114.12 o 
  -1   1   2     2215.76     2239.08     63.02 o 
   0   1   2       45.55       39.87      3.97 o 
   1   1   2     2225.64     2191.95     67.67 o 
   2   1   2     5704.34     5460.45    106.31 o 
   3   1   2     3716.94     3774.10    106.99 o 
   4   1   2     5857.11     6053.06    235.56 o 
   5   1   2     1409.89     1516.79    132.71 o 
   7   1   2       78.57      106.97     21.05 o 
   8   1   2      393.58      489.22     16.68 o 
  -8   2   2      573.31      531.97     33.23 o 
  -7   2   2      172.11      232.56     27.76 o 
  -6   2   2      140.18      119.81     20.43 o 
  -5   2   2      222.59      153.00     46.22 o 
  -4   2   2     2164.78     2240.69    138.32 o 
  -3   2   2     4336.08     4507.98    116.45 o 
  -2   2   2     1415.76     1392.85     51.01 o 
  -1   2   2     9370.05     8898.27    156.48 o 
   0   2   2      477.90      455.27     22.50 o 
   1   2   2     9366.81     9132.22    167.64 o 
   2   2   2     1418.91     1372.82     76.23 o 
   3   2   2     4338.21     4896.94    180.47 o 
   4   2   2     2159.37     2203.57    141.69 o 
   5   2   2      225.70      196.21     53.68 o 
   6   2   2      139.59       86.80     37.79 o 
   7   2   2      173.19      277.39     35.31 o 
   8   2   2      571.49      594.05     31.50 o 
  -8   3   2       17.10       85.78     40.17 o 
  -7   3   2      176.17      199.78     25.03 o 
  -6   3   2       86.06       93.86     20.50 o 
  -5   3   2     1408.07     1332.42    122.68 o 
  -4   3   2      435.18      512.36     69.27 o 
  -3   3   2     1184.49     1250.67     88.83 o 
  -2   3   2     8479.99     8257.15    195.69 o 
  -1   3   2        1.55        9.04     12.19 o 
   0   3   2     2675.07     2807.88     71.17 o 
   2   3   2     8489.23     8267.71    205.82 o 
   3   3   2     1184.39     1243.32     92.19 o 
   4   3   2      430.64      461.60     68.81 o 
   5   3   2     1406.79     1406.56    130.21 o 
   6   3   2       83.95       90.81     17.81 o 
   7   3   2      174.46      202.36     27.06 o 
   8   3   2       17.49       60.91     16.12 o 
  -8   4   2       25.18       81.70     33.98 o 
  -7   4   2        7.35       13.03     16.26 o 
  -6   4   2      340.30      400.72     33.04 o 
  -5   4   2      142.82      168.31     28.17 o 
  -4   4   2     1549.61     1475.18    114.79 o 
  -3   4   2       24.74       24.90     23.63 o 
  -2   4   2      102.27       98.96     25.29 o 
  -1   4   2      480.90      495.63     36.59 o 
   0   4   2        3.46        2.55     12.94 o 
   1   4   2      472.99      439.07     19.14 o 
   2   4   2      106.13       91.53     27.90 o 
   3   4   2       26.41       11.28     24.17 o 
   4   4   2     1553.93     1434.57    118.41 o 
   5   4   2      144.11      125.64     44.48 o 
   6   4   2      341.61      355.14     31.73 o 
   7   4   2        7.29       17.55     15.30 o 
   8   4   2       25.27       30.33     13.13 o 
  -8   5   2       55.81       72.11      9.17 o 
  -7   5   2      125.72      110.58     21.54 o 
  -6   5   2        1.18      -13.78     15.07 o 
  -5   5   2      322.15      335.86     25.80 o 
  -4   5   2      115.47      117.25     36.78 o 
  -3   5   2      630.00      588.84     64.55 o 
  -2   5   2      343.46      318.15     41.08 o 
  -1   5   2      459.17      411.50     28.12 o 
   0   5   2      109.88      119.33     17.09 o 
   2   5   2      347.57      338.35     44.45 o 
   3   5   2      631.80      682.69     73.08 o 
   4   5   2      116.05      129.29     41.86 o 
   5   5   2      323.30      404.39     73.45 o 
   6   5   2        1.16        1.02     20.91 o 
   7   5   2      124.43      143.99     22.87 o 
   8   5   2       56.43       72.35     15.50 o 
  -8   6   2       36.11       39.36     11.79 o 
  -7   6   2       96.95       81.54     20.47 o 
  -6   6   2       45.65       47.50     18.50 o 
  -5   6   2       59.23       44.36     13.34 o 
  -4   6   2     1222.86     1282.34    112.63 o 
  -3   6   2      667.53      628.55     67.96 o 
  -2   6   2     1554.80     1724.34     96.20 o 
  -1   6   2      837.48      915.30     45.14 o 
   0   6   2      256.67      218.20     23.40 o 
   2   6   2     1554.45     1699.19    101.76 o 
   3   6   2      671.35      663.32     75.27 o 
   4   6   2     1216.99     1288.12    117.90 o 
   5   6   2       57.50       50.43     13.92 o 
   6   6   2       46.13       38.26     18.19 o 
   7   6   2       95.17      126.34     22.23 o 
   8   6   2       37.08       56.07     12.80 o 
  -7   7   2      173.38      214.24     26.88 o 
  -6   7   2      119.05      148.57     24.21 o 
  -5   7   2      349.25      339.56     27.24 o 
  -4   7   2      289.43      213.01     49.48 o 
  -3   7   2     4358.30     4231.17    183.23 o 
  -2   7   2      449.92      401.01     50.10 o 
  -1   7   2     5698.93     5878.41    126.36 o 
   0   7   2        7.14        5.80     13.90 o 
   2   7   2      448.10      498.71     61.27 o 
   3   7   2     4348.69     4333.50    199.62 o 
   4   7   2      292.65      297.42     59.33 o 
   5   7   2      347.97      367.57     48.04 o 
   6   7   2      119.10      150.54     24.61 o 
   7   7   2      174.36      257.08     26.76 o 
  -7   8   2      244.48      307.81     26.59 o 
  -6   8   2       35.36       42.25     21.06 o 
  -5   8   2      404.31      408.63     33.05 o 
  -4   8   2      576.71      585.72     23.41 o 
  -3   8   2     1051.09     1142.29     98.27 o 
  -2   8   2     1553.50     1534.54    100.53 o 
  -1   8   2     2901.85     3248.54     79.81 o 
   0   8   2     1176.82     1108.14     56.49 o 
   1   8   2     2895.75     3588.24    152.46 o 
   2   8   2     1552.09     1659.89    113.69 o 
   3   8   2     1051.20     1202.97    109.93 o 
   4   8   2      576.27      617.58     32.04 o 
   5   8   2      403.84      379.06     30.76 o 
   6   8   2       35.27       78.55     21.89 o 
   7   8   2      243.47      257.60     25.23 o 
  -7   9   2      106.22      128.62     16.80 o 
  -6   9   2      226.83      245.03     27.59 o 
  -5   9   2       61.85       56.21     17.35 o 
  -4   9   2      192.15      205.86     15.67 o 
  -3   9   2      158.64      123.82     36.82 o 
  -2   9   2      684.40      688.16     71.18 o 
  -1   9   2      478.59      495.58     39.35 o 
   0   9   2      617.69      673.67     48.20 o 
   1   9   2      475.19      475.84     60.45 o 
   2   9   2      678.55      685.74     77.73 o 
   3   9   2      161.05      113.88     41.46 o 
   4   9   2      190.82      222.11     25.66 o 
   5   9   2       63.08       69.23     19.21 o 
   6   9   2      226.22      229.62     27.11 o 
   7   9   2      105.49      117.17     18.70 o 
  -7  10   2      267.91      245.12     14.82 o 
  -6  10   2      803.13      753.57     39.87 o 
  -5  10   2      140.07      147.83     15.79 o 
  -4  10   2     1439.11     1476.53     40.53 o 
  -3  10   2      639.58      628.03     39.90 o 
  -2  10   2     1146.26     1223.67     99.61 o 
  -1  10   2      285.48      306.24     33.07 o 
   0  10   2      898.43     1027.84     63.74 o 
   1  10   2      285.21      320.72     54.24 o 
   2  10   2     1137.54     1060.23     70.58 o 
   3  10   2      639.71      651.76     35.40 o 
   4  10   2     1437.31     1415.22     36.71 o 
   5  10   2      141.64      181.39     22.95 o 
   6  10   2      801.71      714.59     37.22 o 
  -6  11   2       99.32      116.00     13.70 o 
  -5  11   2       83.94       83.05     13.47 o 
  -4  11   2     1312.66     1316.30     38.30 o 
  -3  11   2      223.55      201.80     36.15 o 
  -2  11   2      227.55      232.67     15.74 o 
  -1  11   2      729.90      779.03     37.82 o 
   0  11   2      499.90      425.66     45.25 o 
   1  11   2      727.81      784.94     34.46 o 
   2  11   2      226.06      262.80     22.20 o 
   3  11   2      226.05      230.61     25.91 o 
   4  11   2     1305.10     1209.23     35.58 o 
   5  11   2       84.74      160.94     24.23 o 
   6  11   2       97.53      152.88     20.40 o 
  -6  12   2       35.28       13.53     10.40 o 
  -4  12   2     1004.95     1010.47     52.88 o 
  -3  12   2       76.68       80.67     13.24 o 
  -2  12   2      350.36      404.84     23.05 o 
  -1  12   2        0.90       -3.70      7.95 o 
   0  12   2       79.61       65.83     11.47 o 
   1  12   2        0.78        5.48      8.41 o 
   2  12   2      352.66      399.30     64.52 o 
   3  12   2       77.08      103.12     22.11 o 
   4  12   2     1002.13     1001.30     49.82 o 
   6  12   2       35.25       13.42      9.59 o 
  -6  13   2       41.60       25.18      8.25 o 
  -5  13   2       46.50       32.00     11.70 o 
  -4  13   2       14.48        7.56      8.81 o 
  -3  13   2      727.90      656.14     28.69 o 
  -2  13   2      164.52      160.01     12.45 o 
  -1  13   2     1970.78     1917.19     47.54 o 
   0  13   2       13.19       20.91     11.12 o 
   1  13   2     1965.34     1991.55     47.97 o 
   2  13   2      165.52      187.82     26.13 o 
   3  13   2      724.30      799.35     46.93 o 
   4  13   2       14.53       16.47      9.69 o 
   5  13   2       46.11       30.32     10.87 o 
   6  13   2       40.82       24.49      7.88 o 
  -5  14   2       57.02       50.55     10.60 o 
  -4  14   2        0.43       -6.38      8.25 o 
  -3  14   2      373.76      370.99     21.19 o 
  -2  14   2      229.52      244.46     18.80 o 
  -1  14   2     1156.28     1282.44     41.57 o 
   0  14   2      301.08      305.69     21.71 o 
   1  14   2     1161.56     1316.70     41.73 o 
   2  14   2      223.72      244.66     29.00 o 
   3  14   2      377.43      392.52     35.11 o 
   4  14   2        0.28        7.13      6.90 o 
   5  14   2       56.41       24.30      8.39 o 
  -5  15   2        0.82        0.22      4.79 o 
  -4  15   2       55.78       55.52     24.45 o 
  -3  15   2        8.90        7.83      7.46 o 
  -2  15   2      821.48      837.96     30.97 o 
  -1  15   2       33.86       34.36     11.83 o 
   0  15   2     2256.34     2238.88     54.94 o 
   1  15   2       33.45       37.78     11.41 o 
   2  15   2      814.72      831.21     47.93 o 
   3  15   2        9.18        2.74     14.42 o 
   4  15   2       57.10       41.85     13.85 o 
  -3  16   2      312.55      375.86     30.16 o 
  -2  16   2       87.97      104.46     21.52 o 
  -1  16   2       38.75       63.43     12.35 o 
   0  16   2      296.82      361.21     28.69 o 
   1  16   2       39.20       52.57     11.22 o 
   2  16   2       86.31       85.10     19.30 o 
   3  16   2      311.93      370.33     28.50 o 
   4  16   2      123.32      143.52     15.87 o 
  -3  17   2      286.76      305.46     23.70 o 
  -2  17   2      531.55      588.49     34.69 o 
  -1  17   2      138.67      152.22     13.93 o 
   0  17   2        3.08        7.48      8.68 o 
   1  17   2      136.31      157.26     13.10 o 
   2  17   2      528.70      552.98     33.38 o 
   3  17   2      284.34      326.59     23.33 o 
  -1  18   2       18.14       13.61      6.74 o 
   0  18   2      235.63      278.05     14.65 o 
   1  18   2       18.36       20.90     10.86 o 
   1   0   3        4.31        3.45      8.34 o 
   2   0   3     1594.62     1609.71     55.53 o 
   3   0   3       26.67       32.66     18.55 o 
   4   0   3     5093.57     5419.96    152.38 o 
   5   0   3       91.61      139.66     43.93 o 
   6   0   3     1975.58     1937.87     63.70 o 
   7   0   3       38.15       48.98     11.57 o 
   8   0   3     1237.89     2029.20    208.34 o 
  -8   1   3      396.75      530.32     29.17 o 
  -7   1   3       53.90       67.69     13.15 o 
  -6   1   3      940.12      958.27     45.95 o 
  -4   1   3      763.30      767.59     56.90 o 
  -3   1   3     2147.63     2052.41     77.43 o 
  -2   1   3     4382.93     3996.83     94.36 o 
  -1   1   3    17356.47    16954.33    169.14 o 
   0   1   3      430.07      403.94     17.99 o 
   1   1   3    17331.17    16781.56    251.51 o 
   2   1   3     4365.45     4225.57    133.34 o 
   3   1   3     2136.66     2005.08    112.95 o 
   4   1   3      763.95      776.43     83.80 o 
   5   1   3     1289.55     1213.55    120.30 o 
   7   1   3       53.75       91.82     20.16 o 
   8   1   3      393.66      783.51    129.21 o 
  -8   2   3       86.38      409.45    165.61 o 
  -7   2   3     1280.96     1446.06     58.22 o 
  -6   2   3      423.50      418.42     33.48 o 
  -5   2   3     2940.96     2850.16    176.61 o 
  -4   2   3     1141.15     1153.60     69.38 o 
  -3   2   3      348.41      346.64     39.84 o 
  -2   2   3    16018.03    15178.24    195.65 o 
  -1   2   3    56294.16    54969.94    640.71 o 
   0   2   3       52.74       36.26      6.35 o 
   2   2   3    15982.62    14998.12    293.72 o 
   3   2   3      349.43      313.66     48.96 o 
   4   2   3     1141.56     1184.63    105.43 o 
   5   2   3     2934.05     2975.63    189.22 o 
   6   2   3      418.80      364.65     73.01 o 
   7   2   3     1274.58     1418.15     37.30 o 
  -8   3   3       17.89       53.07      9.23 o 
  -7   3   3      230.00      284.74     29.04 o 
  -6   3   3      312.01      332.12     30.22 o 
  -5   3   3     1086.86     1177.71     64.09 o 
  -4   3   3      610.59      679.69     77.59 o 
  -3   3   3     1405.96     1511.81     96.51 o 
  -2   3   3      392.27      361.26     39.83 o 
  -1   3   3     2146.50     1970.98     66.14 o 
   0   3   3    21497.81    21593.50    280.60 o 
   2   3   3      386.37      365.55     44.46 o 
   3   3   3     1408.75     1485.09    102.43 o 
   4   3   3      613.38      621.81     80.22 o 
   5   3   3     1085.57     1108.33    117.54 o 
   6   3   3      312.08      332.55     73.63 o 
   7   3   3      230.06      224.98     26.75 o 
   8   3   3       17.40       49.77     13.52 o 
  -8   4   3       60.04      127.15     14.01 o 
  -7   4   3       25.36       50.45     17.14 o 
  -6   4   3      334.87      329.42     30.52 o 
  -5   4   3      131.76      163.74     19.07 o 
  -4   4   3      170.66      187.43     42.88 o 
  -3   4   3      829.03      839.80     74.03 o 
  -2   4   3      117.36      120.02     27.08 o 
  -1   4   3     1038.05     1031.28     50.86 o 
   0   4   3      758.48      716.61     40.13 o 
   1   4   3     1050.58      990.17     34.21 o 
   2   4   3      115.28       92.88     27.53 o 
   3   4   3      828.11      948.48     84.90 o 
   4   4   3      174.64      101.30     40.72 o 
   5   4   3      134.25       92.47     42.67 o 
   6   4   3      335.77      359.41     34.22 o 
   7   4   3       25.76       97.06     24.15 o 
   8   4   3       60.02       55.04     13.89 o 
  -8   5   3      161.96      162.24     15.34 o 
  -7   5   3      130.72      155.93     24.30 o 
  -6   5   3      619.61      718.06     43.45 o 
  -5   5   3      131.07      138.18     20.45 o 
  -4   5   3      107.86      154.82     42.15 o 
  -3   5   3     1728.42     1674.00    105.28 o 
  -2   5   3      438.61      453.82     46.99 o 
  -1   5   3       30.85       32.74     12.06 o 
   0   5   3      477.98      445.97     27.61 o 
   2   5   3      437.70      428.61     51.62 o 
   3   5   3     1715.60     1698.51    115.72 o 
   4   5   3      110.13      158.81     44.14 o 
   5   5   3      128.60       86.59     42.23 o 
   6   5   3      617.22      668.00     42.79 o 
   7   5   3      130.68      166.29     26.30 o 
   8   5   3      160.81      164.09     17.81 o 
  -8   6   3      119.80      106.57     11.69 o 
  -7   6   3       69.50       91.40     20.09 o 
  -6   6   3       25.92       46.09     18.59 o 
  -5   6   3      131.47      114.63     17.04 o 
  -4   6   3      173.36      153.70     42.15 o 
  -3   6   3     1555.34     1616.29    106.94 o 
  -2   6   3      814.35      810.29     64.60 o 
  -1   6   3     2870.54     2946.23     79.65 o 
   0   6   3      100.04      109.56     17.88 o 
   2   6   3      818.71      851.98     75.06 o 
   3   6   3     1555.57     1586.55    117.22 o 
   4   6   3      172.95      156.52     48.43 o 
   5   6   3      131.03      109.29     17.85 o 
   6   6   3       25.45       28.33     18.08 o 
   7   6   3       70.25      117.42     21.52 o 
   8   6   3      119.45      109.15     14.43 o 
  -7   7   3       60.37       90.51     19.37 o 
  -6   7   3      244.79      262.48     29.17 o 
  -5   7   3      181.22      154.55     20.09 o 
  -4   7   3       64.97       78.90     34.29 o 
  -3   7   3      242.84      206.31     42.66 o 
  -2   7   3       68.08       52.07     23.33 o 
  -1   7   3     6920.33     7613.29    117.39 o 
   0   7   3      537.66      603.14     39.28 o 
   2   7   3       69.87       60.76     28.40 o 
   3   7   3      244.52      253.18     52.30 o 
   4   7   3       63.71       59.17     37.54 o 
   5   7   3      179.56      172.03     20.60 o 
   6   7   3      243.51      241.98     27.56 o 
   7   7   3       60.48       53.73     17.75 o 
  -7   8   3       77.13      130.48     21.47 o 
  -6   8   3       80.03       70.74     19.57 o 
  -5   8   3       77.14       94.34     20.79 o 
  -4   8   3       40.86       57.89     10.29 o 
  -3   8   3      387.10      360.00     55.48 o 
  -2   8   3      515.57      444.14     54.47 o 
  -1   8   3     1363.27     1655.19     55.63 o 
   0   8   3     1178.38     1415.55     64.33 o 
   1   8   3     1368.94     1687.53    105.10 o 
   2   8   3      514.07      579.95     69.51 o 
   3   8   3      390.46      376.17     64.25 o 
   4   8   3       40.53       51.43     13.44 o 
   5   8   3       77.15       57.77     17.13 o 
   6   8   3       80.26      101.95     20.96 o 
   7   8   3       76.96      117.10     19.73 o 
  -7   9   3      269.71      232.86     16.99 o 
  -6   9   3      319.37      361.55     31.01 o 
  -5   9   3       80.56       79.80     17.99 o 
  -4   9   3      629.33      599.74     25.97 o 
  -3   9   3      747.81      786.60     82.21 o 
  -2   9   3      439.38      478.03     41.60 o 
  -1   9   3      345.63      452.05     36.78 o 
   0   9   3      152.09      202.30     28.93 o 
   1   9   3      341.60      434.01     59.43 o 
   2   9   3      437.78      453.55     65.34 o 
   3   9   3      745.26      705.57     90.08 o 
   4   9   3      630.98      575.31     22.97 o 
   5   9   3       81.70       67.57     16.67 o 
   6   9   3      318.94      343.85     31.56 o 
   7   9   3      268.96      242.18     21.78 o 
  -7  10   3       47.35       59.31      9.38 o 
  -6  10   3        3.83       91.97     23.82 o 
  -5  10   3      221.71      261.34     24.55 o 
  -4  10   3      161.23      162.57     16.48 o 
  -3  10   3       41.92       56.75     10.14 o 
  -2  10   3       54.80       59.13     29.78 o 
  -1  10   3      696.97      748.63     73.26 o 
   0  10   3       28.97       36.75     17.87 o 
   1  10   3      698.22      710.40     77.93 o 
   2  10   3       54.88       57.16     22.27 o 
   3  10   3       41.77       60.78     14.38 o 
   4  10   3      161.82      192.71     28.19 o 
   5  10   3      222.06      240.32     24.62 o 
   6  10   3        3.80       54.87     21.34 o 
  -6  11   3      119.92      123.30     12.55 o 
  -4  11   3       35.70       73.02     37.80 o 
  -3  11   3      161.26      134.87     45.90 o 
  -2  11   3      478.48      471.33     17.98 o 
  -1  11   3      195.10      203.45     21.08 o 
   0  11   3      295.92      300.77     48.83 o 
   1  11   3      196.84      209.23     19.47 o 
   2  11   3      479.19      488.95     29.33 o 
   3  11   3      158.74      165.38     18.92 o 
   4  11   3       37.38       47.34     16.11 o 
   5  11   3      700.51      627.02     34.57 o 
   6  11   3      118.14      118.16     18.22 o 
  -6  12   3      733.94      575.34     30.04 o 
  -5  12   3       72.89       64.36     15.46 o 
  -4  12   3      278.36      323.11     32.39 o 
  -3  12   3      646.38      614.65     28.56 o 
  -2  12   3      416.48      435.43     17.90 o 
  -1  12   3      317.39      319.69     14.99 o 
   0  12   3      851.27      881.09     32.20 o 
   1  12   3      320.31      326.29     18.41 o 
   2  12   3      421.52      424.95     31.53 o 
   3  12   3      646.70      641.62     42.05 o 
   4  12   3      276.28      295.58     29.04 o 
   5  12   3       74.05      105.38     19.72 o 
  -6  13   3       38.42       23.83      8.65 o 
  -5  13   3        7.28       11.15     10.08 o 
  -4  13   3       67.06       69.63     21.14 o 
  -3  13   3       65.15       60.46     14.82 o 
  -2  13   3      410.64      404.13     18.21 o 
  -1  13   3     1013.12     1023.38     37.43 o 
   0  13   3       11.08       12.30     10.76 o 
   1  13   3     1016.21     1026.57     34.52 o 
   2  13   3      413.57      415.86     36.03 o 
   3  13   3       66.17       80.07     19.88 o 
   4  13   3       68.05       57.51     27.22 o 
   5  13   3        7.54        6.79      9.15 o 
   6  13   3       38.88        4.70      6.23 o 
  -5  14   3       55.50       51.76     10.86 o 
  -4  14   3      129.30      116.31     15.90 o 
  -3  14   3       74.98       65.75     11.41 o 
  -2  14   3       99.50       93.35     10.23 o 
  -1  14   3      142.89      158.40     17.48 o 
   0  14   3       95.04       80.09     14.12 o 
   1  14   3      141.82      151.51     16.12 o 
   2  14   3       99.17      117.91     22.91 o 
   3  14   3       75.76       68.53     20.77 o 
   4  14   3      128.65      139.98     20.50 o 
   5  14   3       56.45       25.18      7.50 o 
  -4  15   3       56.54       38.93      8.27 o 
  -3  15   3      262.42      240.39     16.14 o 
  -2  15   3      231.39      228.14     18.04 o 
  -1  15   3      211.27      209.28     18.39 o 
   0  15   3       21.51       16.52     10.57 o 
   1  15   3      211.35      222.78     18.27 o 
   2  15   3      230.25      235.64     27.79 o 
   3  15   3      265.17      273.03     27.79 o 
   4  15   3       55.98       48.02     14.18 o 
  -3  16   3      157.53      156.23     22.43 o 
  -2  16   3       30.29       32.99     17.41 o 
  -1  16   3      166.16      158.55     15.55 o 
   0  16   3       69.89       76.27     13.24 o 
   1  16   3      164.80      177.61     15.87 o 
   2  16   3       29.54       44.40     18.61 o 
   3  16   3      157.35      163.36     20.35 o 
   4  16   3      115.29      122.54     14.52 o 
  -3  17   3        0.45        3.95     11.22 o 
  -2  17   3       62.22       61.74     16.98 o 
  -1  17   3       21.26        5.12      9.68 o 
   0  17   3        0.06        1.14      8.23 o 
   1  17   3       22.55       14.96      8.08 o 
   2  17   3       62.37       59.43     15.94 o 
   3  17   3        0.61        3.03     10.86 o 
  -1  18   3       87.80      114.12     11.57 o 
   0  18   3        3.64       12.37      7.50 o 
   1  18   3       87.22      112.08     15.98 o 
   0   0   4      776.64      660.54     29.78 o 
   1   0   4     2208.87     2125.38     66.53 o 
   2   0   4       40.24       41.05     14.41 o 
   3   0   4       51.39       57.18     18.32 o 
   4   0   4     3787.78     4059.03    189.23 o 
   5   0   4      534.42      601.45     83.33 o 
   6   0   4     4365.53     4655.31    101.97 o 
   7   0   4      192.13      174.53     16.21 o 
   8   0   4     2618.11     2898.35     59.82 o 
  -8   1   4     1210.95     1203.28     36.97 o 
  -7   1   4      245.59      286.32     19.70 o 
  -6   1   4      371.91      418.84     31.44 o 
  -5   1   4     1108.25     1036.59    106.76 o 
  -4   1   4     2744.57     2780.08    107.55 o 
  -3   1   4     2008.43     2142.27     79.21 o 
  -2   1   4    12666.08    12211.66    170.21 o 
  -1   1   4     2749.47     2729.40     55.58 o 
   0   1   4      909.90      777.45     33.02 o 
   1   1   4     2750.50     2698.61     80.44 o 
   2   1   4    12673.57    12481.91    252.48 o 
   3   1   4     1998.07     2294.61    122.04 o 
   4   1   4     2736.11     2674.62    156.75 o 
   5   1   4     1102.61     1075.31    112.43 o 
   6   1   4      375.67      299.91     65.02 o 
   7   1   4      245.36      260.93     39.42 o 
   8   1   4     1210.26     1215.18     73.24 o 
  -8   2   4     1071.36     1128.90     36.36 o 
  -7   2   4      170.39      271.71     28.13 o 
  -6   2   4      699.29      768.25     41.90 o 
  -5   2   4     1364.44     1210.27    114.32 o 
  -4   2   4     1677.79     1600.50     81.59 o 
  -3   2   4     9627.38     9479.90    174.83 o 
  -2   2   4     1881.61     1815.97     58.15 o 
  -1   2   4     7822.03     7437.54    191.34 o 
   0   2   4      508.16      489.36     23.01 o 
   2   2   4     1884.74     1781.68     89.81 o 
   3   2   4     9631.94     9622.79    265.23 o 
   4   2   4     1660.73     1641.41    123.62 o 
   5   2   4     1369.80     1344.19    127.82 o 
   6   2   4      695.12      686.40     97.67 o 
   7   2   4      172.28      266.37     31.76 o 
   8   2   4     1072.38     1199.46     44.19 o 
  -8   3   4      213.63      236.90     18.55 o 
  -7   3   4       16.57       29.06     18.12 o 
  -6   3   4       77.33       70.51     19.75 o 
  -5   3   4      332.94      325.79     40.87 o 
  -4   3   4      627.80      605.22     73.17 o 
  -3   3   4      639.14      525.64     58.34 o 
  -2   3   4    11126.89    10949.12    229.59 o 
  -1   3   4      205.59      202.18     21.71 o 
   0   3   4     3011.86     3021.47     71.20 o 
   2   3   4    11115.79    11316.18    250.59 o 
   3   3   4      639.30      620.52     68.05 o 
   4   3   4      636.36      666.60     82.65 o 
   5   3   4      333.69      253.74     58.32 o 
   7   3   4       16.32       32.08     16.73 o 
   8   3   4      211.18      212.68     20.96 o 
  -8   4   4       32.81      210.80     19.72 o 
  -7   4   4      662.55      799.39     43.30 o 
  -6   4   4      759.28      842.67     46.38 o 
  -5   4   4      159.66      119.09     19.64 o 
  -4   4   4     1952.02     1955.71    130.87 o 
  -3   4   4      569.21      519.70     59.10 o 
  -2   4   4      537.07      489.48     46.59 o 
  -1   4   4     1324.52     1198.31     41.81 o 
   0   4   4      997.28      931.10     45.75 o 
   1   4   4     1342.78     1148.28     42.12 o 
   2   4   4      535.90      487.75     52.51 o 
   3   4   4      571.56      522.11     66.54 o 
   4   4   4     1942.40     1979.53    142.54 o 
   5   4   4      158.81      114.81     45.18 o 
   7   4   4      667.77      746.84     42.76 o 
   8   4   4       32.74      179.71     20.00 o 
  -8   5   4       53.40       54.64     11.24 o 
  -7   5   4      289.67      302.36     29.85 o 
  -6   5   4      281.77      333.18     30.98 o 
  -5   5   4       30.69       62.87     15.12 o 
  -4   5   4      801.49      743.95     81.52 o 
  -3   5   4      259.21      226.94     43.08 o 
  -2   5   4      553.90      528.53     50.47 o 
  -1   5   4     2466.23     2433.82     65.19 o 
   0   5   4      376.35      417.56     26.54 o 
   1   5   4     2453.10     2294.32     56.77 o 
   2   5   4      553.04      504.57     55.95 o 
   3   5   4      260.37      249.47     49.52 o 
   4   5   4      800.92      747.12     89.85 o 
   5   5   4       30.06       22.26     33.03 o 
   6   5   4      281.61      304.87     31.57 o 
   7   5   4      291.66      282.03     28.45 o 
   8   5   4       53.19       57.41     13.47 o 
  -8   6   4        5.13       16.59      8.96 o 
  -7   6   4      125.67      146.47     22.24 o 
  -6   6   4      112.68      117.06     23.08 o 
  -5   6   4       13.17       19.93     11.89 o 
  -4   6   4      148.87      187.13     45.23 o 
  -3   6   4        4.33       -3.07     20.06 o 
  -2   6   4      810.69      819.90     64.56 o 
  -1   6   4     1349.18     1379.08     52.87 o 
   0   6   4     1005.69      948.07     36.52 o 
   2   6   4      821.20      906.68     79.36 o 
   3   6   4        4.83        9.99     24.25 o 
   4   6   4      148.43      148.86     45.82 o 
   5   6   4       12.24       26.30     27.98 o 
   6   6   4      109.74      103.47     21.52 o 
   7   6   4      124.46      154.57     22.65 o 
   8   6   4        5.04        8.89     10.65 o 
  -7   7   4       39.22       33.72     15.68 o 
  -6   7   4       44.29       46.05     16.61 o 
  -5   7   4      340.68      310.99     52.03 o 
  -4   7   4       94.16       83.93     13.60 o 
  -3   7   4      290.51      277.91     47.70 o 
  -2   7   4      215.19      251.64     38.70 o 
  -1   7   4     6697.74     7175.34    111.35 o 
   0   7   4       80.43       81.53     18.33 o 
   2   7   4      213.52      279.04     49.08 o 
   3   7   4      292.19      317.03     57.46 o 
   4   7   4       91.08      113.46     43.73 o 
   5   7   4      340.92      348.45     49.06 o 
   6   7   4       43.27       66.02     19.69 o 
   7   7   4       39.78       44.59     16.57 o 
  -7   8   4      256.18      225.02     18.96 o 
  -6   8   4      183.56      227.70     27.16 o 
  -5   8   4      351.50      401.65     32.06 o 
  -4   8   4      358.64      343.51     18.71 o 
  -3   8   4      386.56      341.38     53.21 o 
  -2   8   4      148.95      152.38     32.88 o 
  -1   8   4     3117.60     3448.92     79.95 o 
   0   8   4      402.98      416.82     35.98 o 
   1   8   4     3109.86     3528.84    155.07 o 
   2   8   4      148.03      176.58     43.29 o 
   3   8   4      384.47      364.81     65.31 o 
   4   8   4      356.08      352.54     38.89 o 
   5   8   4      349.22      357.70     30.18 o 
   6   8   4      182.04      203.43     25.55 o 
   7   8   4      257.06      253.76     23.66 o 
  -7   9   4       22.36       36.11     11.02 o 
  -6   9   4      345.16      362.41     30.49 o 
  -5   9   4      195.36      204.11     24.89 o 
  -4   9   4      119.42      128.43     14.09 o 
  -3   9   4      153.26      170.59     22.76 o 
  -2   9   4     1602.65     1609.97    104.62 o 
  -1   9   4      228.29      222.48     30.56 o 
   0   9   4     3137.04     3247.73    105.41 o 
   1   9   4      231.75      280.00     48.50 o 
   2   9   4     1605.97     1778.25    129.92 o 
   3   9   4      151.84      184.55     49.07 o 
   4   9   4      120.82      109.88     15.69 o 
   5   9   4      193.42      210.50     24.98 o 
   6   9   4      344.96      320.26     28.52 o 
   7   9   4       21.56       44.01     14.79 o 
  -7  10   4        0.44       10.69      5.76 o 
  -6  10   4      306.70      262.90     19.86 o 
  -5  10   4       85.56       97.38     18.95 o 
  -4  10   4     1017.23      971.81     33.60 o 
  -3  10   4      327.63      343.32     18.04 o 
  -2  10   4      822.35      921.58     83.56 o 
  -1  10   4      115.83      105.79     33.49 o 
   0  10   4      104.64      111.77     23.88 o 
   1  10   4      116.66       91.21     33.32 o 
   2  10   4      817.30      785.17     62.59 o 
   3  10   4      328.86      381.46     27.62 o 
   4  10   4     1017.21      937.64     29.69 o 
   5  10   4       86.91       94.11     18.09 o 
   6  10   4      309.11      361.87     28.32 o 
   7  10   4        0.35        8.83      9.59 o 
  -6  11   4      237.60      223.23     15.31 o 
  -4  11   4       59.14       65.83     20.41 o 
  -3  11   4      379.49      343.68     33.68 o 
  -2  11   4       16.18       11.56      6.37 o 
  -1  11   4      408.47      442.41     21.28 o 
   0  11   4       40.92       46.51     13.81 o 
   1  11   4      407.75      433.35     29.90 o 
   2  11   4       17.07       15.63     11.47 o 
   3  11   4      377.04      369.78     26.54 o 
   4  11   4       57.87       58.86     17.31 o 
   5  11   4       69.23       80.54     16.35 o 
   6  11   4      235.45      256.11     21.62 o 
  -6  12   4        8.06        2.68      9.02 o 
  -5  12   4      786.27      666.72     36.75 o 
  -4  12   4      747.73      702.60     30.15 o 
  -3  12   4     1423.45     1216.62     52.43 o 
  -2  12   4      773.96      803.55     25.20 o 
  -1  12   4      868.10      863.86     24.01 o 
   0  12   4      436.48      444.16     22.72 o 
   1  12   4      873.29      895.24     29.35 o 
   2  12   4      768.71      778.75     37.61 o 
   3  12   4     1430.83     1325.88     58.90 o 
   4  12   4      752.07      724.08     41.59 o 
  -6  13   4       89.80       95.48     11.84 o 
  -5  13   4      158.58      151.19     17.86 o 
  -4  13   4      354.98      321.96     20.70 o 
  -3  13   4      288.03      271.84     20.06 o 
  -2  13   4      682.23      689.91     23.50 o 
  -1  13   4     1118.54     1148.85     29.48 o 
   0  13   4     2514.00     2633.35     60.25 o 
   1  13   4     1120.77     1162.78     36.45 o 
   2  13   4      686.13      701.45     45.12 o 
   3  13   4      290.71      319.31     30.78 o 
   4  13   4      353.71      295.14     40.15 o 
   5  13   4      160.81       94.65     13.89 o 
   6  13   4       90.62       30.02      7.18 o 
  -5  14   4       19.86        4.29      7.85 o 
  -4  14   4      142.19      111.75     12.73 o 
  -3  14   4      357.57      316.96     20.29 o 
  -2  14   4      711.50      709.42     23.30 o 
  -1  14   4      374.62      343.54     22.93 o 
   0  14   4     2932.17     2740.78     62.19 o 
   1  14   4      371.07      375.02     22.78 o 
   2  14   4      712.06      708.24     45.78 o 
   3  14   4      357.97      388.48     32.76 o 
   4  14   4      141.33      125.96     19.68 o 
  -4  15   4      128.42      107.15     18.65 o 
  -3  15   4      457.00      442.98     29.80 o 
  -2  15   4      620.18      629.95     24.61 o 
  -1  15   4      407.42      425.19     24.62 o 
   0  15   4     1232.96     1171.86     39.42 o 
   1  15   4      413.68      424.60     26.30 o 
   2  15   4      625.07      652.25     42.71 o 
   3  15   4      461.07      497.26     34.43 o 
   4  15   4      128.88      115.13     16.53 o 
  -3  16   4       11.43       -3.09     13.88 o 
  -2  16   4      146.23      152.14     13.78 o 
  -1  16   4      228.40      205.31     17.00 o 
   0  16   4      142.34      152.69     15.73 o 
   1  16   4      229.13      225.44     17.34 o 
   2  16   4      142.68      176.03     23.46 o 
   3  16   4       11.56       16.97     13.23 o 
   4  16   4      151.76      173.99     15.92 o 
  -3  17   4      127.91      139.12     17.86 o 
  -2  17   4       18.22       32.54     14.09 o 
  -1  17   4      118.60      137.49     13.06 o 
   0  17   4       88.91       81.59     11.74 o 
   1  17   4      116.85      135.51     19.65 o 
   2  17   4       17.65       14.06     12.37 o 
   3  17   4      128.47      136.17     16.38 o 
  -1  18   4      143.69      160.47     11.24 o 
   0  18   4      131.53      130.92     10.66 o 
   1  18   4      144.51      172.08     18.40 o 
   1   0   5      794.24      724.41     39.77 o 
   2   0   5      207.45      202.16     23.38 o 
   3   0   5     7706.83     7902.02    159.89 o 
   4   0   5        9.34       12.03     25.11 o 
   5   0   5     1480.09     1524.14    131.86 o 
   6   0   5      218.89      269.53     26.07 o 
   7   0   5       15.82       38.37      9.49 o 
   8   0   5      674.14      869.81    167.14 o 
  -8   1   5       94.03      175.99     16.67 o 
  -7   1   5      806.38      985.27     35.61 o 
  -6   1   5     1101.29     1155.52     49.98 o 
  -5   1   5      107.68       84.84     38.33 o 
  -4   1   5     5601.60     5455.22    175.48 o 
  -3   1   5      332.49      345.28     33.38 o 
  -2   1   5    13514.64    12974.44    216.35 o 
  -1   1   5      430.39      422.05     20.41 o 
   0   1   5      468.56      423.15     27.71 o 
   1   1   5      434.30      426.02     33.19 o 
   2   1   5    13531.40    12636.13    261.02 o 
   3   1   5      333.71      367.35     52.92 o 
   4   1   5     5623.03     5526.94    227.28 o 
   5   1   5      106.57       88.75     35.55 o 
   6   1   5     1103.59     1006.70    116.85 o 
   7   1   5      805.06      834.97     28.09 o 
   8   1   5       94.61      159.27     34.16 o 
  -8   2   5      106.98      119.73     16.78 o 
  -7   2   5      241.08      272.55     27.20 o 
  -6   2   5      570.17      590.80     39.05 o 
  -4   2   5     1761.16     1822.88     86.52 o 
  -3   2   5     7593.92     7557.22    154.54 o 
  -2   2   5      367.01      338.44     26.41 o 
  -1   2   5     8084.74     7699.99     96.33 o 
   0   2   5      324.98      252.27     22.81 o 
   2   2   5      361.11      352.18     43.43 o 
   3   2   5     7618.08     8039.11    241.39 o 
   4   2   5     1771.77     1841.30    132.05 o 
   5   2   5      249.40      289.82     61.22 o 
   6   2   5      568.56      574.93     89.96 o 
   7   2   5      242.10      239.67     15.78 o 
   8   2   5      106.78      169.87     19.71 o 
  -8   3   5      179.06      248.43     19.46 o 
  -7   3   5       54.11       65.28     18.37 o 
  -6   3   5      566.79      601.21     38.43 o 
  -5   3   5       29.56       18.88     15.62 o 
  -4   3   5     1980.37     1961.99    129.12 o 
  -3   3   5      403.98      331.54     45.67 o 
  -2   3   5      629.80      687.24     52.53 o 
  -1   3   5     2236.10     2105.72     51.03 o 
   0   3   5      560.65      558.78     25.62 o 
   2   3   5      617.55      569.04     53.79 o 
   3   3   5      407.06      349.59     53.10 o 
   4   3   5     1967.19     1960.80    137.85 o 
   5   3   5       29.53      -10.90     24.02 o 
   7   3   5       52.53       64.77     19.35 o 
   8   3   5      181.27      210.96     21.35 o 
  -8   4   5      761.51      689.98     27.91 o 
  -7   4   5      193.65      230.75     27.88 o 
  -6   4   5      461.07      469.65     36.90 o 
  -5   4   5       61.71       68.75     14.29 o 
  -4   4   5      482.97      528.88     67.83 o 
  -3   4   5      158.91      184.81     37.71 o 
  -2   4   5     3224.73     3318.61    118.72 o 
  -1   4   5      445.85      422.96     25.17 o 
   0   4   5       35.60       53.76     14.06 o 
   1   4   5      448.25      404.99     28.16 o 
   2   4   5     3222.56     3193.63    135.56 o 
   3   4   5      164.06      173.10     42.48 o 
   4   4   5      482.37      473.85     70.96 o 
   5   4   5       62.99       38.80     34.20 o 
   7   4   5      191.83      244.68     29.27 o 
   8   4   5      764.34      726.29     33.64 o 
  -8   5   5       77.91       67.30     10.83 o 
  -7   5   5       42.97       64.26     19.78 o 
  -6   5   5       22.45       24.48     15.99 o 
  -5   5   5      231.38      237.13     22.46 o 
  -4   5   5      691.78      643.28     75.80 o 
  -3   5   5      123.51      110.17     32.83 o 
  -2   5   5       10.03        1.12     15.23 o 
  -1   5   5       31.82       28.85     11.45 o 
   0   5   5     1355.98     1458.88     34.02 o 
   1   5   5       30.47       24.79     10.12 o 
   2   5   5       10.56       26.28     25.46 o 
   3   5   5      120.74      102.50     36.86 o 
   4   5   5      689.66      689.25     88.58 o 
   5   5   5      231.93      175.30     54.69 o 
   6   5   5       22.28       52.40     20.37 o 
   7   5   5       41.85       73.78     20.15 o 
   8   5   5       77.17       63.96     13.06 o 
  -8   6   5       80.41       66.07     10.52 o 
  -7   6   5       66.15      103.06     21.38 o 
  -6   6   5       71.24       67.99     19.69 o 
  -5   6   5       66.77       44.84     14.14 o 
  -4   6   5      169.09      117.81     37.44 o 
  -3   6   5      508.40      477.69     58.33 o 
  -2   6   5      894.20      894.15     65.54 o 
  -1   6   5     1001.43     1092.85     46.49 o 
   0   6   5     2072.96     2174.59     41.92 o 
   2   6   5      893.83      973.34     83.25 o 
   3   6   5      508.71      550.93     73.35 o 
   4   6   5      166.24      143.14     46.81 o 
   5   6   5       67.55       46.39     32.47 o 
   6   6   5       71.58       59.20     19.03 o 
   7   6   5       65.87      102.96     23.21 o 
   8   6   5       79.40       62.43     12.25 o 
  -7   7   5       38.68       37.37     12.27 o 
  -6   7   5       54.92       74.53     18.71 o 
  -5   7   5      377.80      376.31     81.67 o 
  -4   7   5       94.19      110.15     15.72 o 
  -3   7   5     2353.48     2289.41    128.43 o 
  -2   7   5      650.24      638.62     57.79 o 
  -1   7   5      142.87      169.27     17.29 o 
   0   7   5      490.85      599.47     38.17 o 
   2   7   5      652.68      744.79     76.60 o 
   3   7   5     2358.08     2291.55    151.47 o 
   4   7   5       93.96      115.59     41.40 o 
   5   7   5      379.37      386.91     28.99 o 
   6   7   5       55.63       75.85     19.71 o 
   7   7   5       37.51       36.62     15.89 o 
  -7   8   5       24.76       30.02     12.25 o 
  -6   8   5       15.20       26.74     16.16 o 
  -5   8   5      246.42      264.62     27.72 o 
  -4   8   5      118.14      142.22     14.72 o 
  -3   8   5     2366.32     2319.92    132.43 o 
  -2   8   5     1176.50     1158.36     80.58 o 
  -1   8   5      508.76      597.23     32.21 o 
   0   8   5     1028.14     1164.47     57.42 o 
   1   8   5      508.79      632.68     67.22 o 
   2   8   5     1181.35     1345.35    108.09 o 
   3   8   5     2355.54     2330.63    159.32 o 
   4   8   5      119.56      111.14     15.73 o 
   5   8   5      246.22      234.38     25.69 o 
   6   8   5       16.29       26.65     16.52 o 
   7   8   5       26.41       83.35     16.98 o 
  -7   9   5       72.34       81.49     11.90 o 
  -6   9   5       51.16      109.14     22.15 o 
  -5   9   5      475.13      453.73     34.78 o 
  -4   9   5      672.37      680.79     28.17 o 
  -3   9   5      601.00      612.24     38.00 o 
  -2   9   5     1207.02     1311.72     92.33 o 
  -1   9   5      937.50      940.75     57.30 o 
   0   9   5      272.77      247.08     30.13 o 
   1   9   5      935.08     1037.28     89.84 o 
   2   9   5     1202.53     1434.62    119.15 o 
   3   9   5      598.62      684.12     91.65 o 
   4   9   5      669.51      653.07     32.89 o 
   5   9   5      475.44      445.32     32.69 o 
   6   9   5       50.55      112.40     21.45 o 
   7   9   5       73.19       87.87     15.98 o 
  -7  10   5        5.76       34.48     25.95 o 
  -6  10   5      350.49      341.09     22.16 o 
  -5  10   5       97.09       99.55     18.81 o 
  -4  10   5       50.66       69.82     13.11 o 
  -3  10   5      163.63      168.39     13.69 o 
  -2  10   5      927.44      988.93     48.20 o 
  -1  10   5      173.10      121.79     32.60 o 
   0  10   5      304.28      311.37     36.40 o 
   1  10   5      173.48      198.06     46.38 o 
   2  10   5      929.67     1046.11     73.17 o 
   3  10   5      164.24      167.85     19.94 o 
   4  10   5       50.97       41.97      9.81 o 
   5  10   5       96.87      110.90     18.92 o 
   6  10   5      352.31      357.27     27.33 o 
   7  10   5        6.12       34.87     11.76 o 
  -6  11   5      119.71      117.74     10.15 o 
  -4  11   5       68.68      160.70     35.82 o 
  -3  11   5      387.94      404.95     36.25 o 
  -2  11   5       36.49       36.54      7.47 o 
  -1  11   5      172.53      169.04     10.92 o 
   0  11   5        6.57       19.38     12.13 o 
   1  11   5      173.65      203.85     21.60 o 
   2  11   5       36.39        8.87     11.81 o 
   3  11   5      391.83      425.69     31.38 o 
   4  11   5       68.60       87.01     18.45 o 
   5  11   5       82.82      123.36     19.04 o 
   6  11   5      120.88      107.18     15.93 o 
  -6  12   5       17.20        8.34     10.12 o 
  -5  12   5      773.83      713.72     38.07 o 
  -4  12   5       63.91       68.89     13.27 o 
  -3  12   5      273.29      247.72     19.63 o 
  -2  12   5     1094.50     1073.93     31.22 o 
  -1  12   5     3266.70     3140.27     53.38 o 
   0  12   5     1269.52     1299.78     38.14 o 
   1  12   5     3264.44     3117.18     56.19 o 
   2  12   5     1094.51     1129.64     45.33 o 
   3  12   5      271.96      273.02     28.00 o 
   4  12   5       62.39       63.75     16.75 o 
  -6  13   5      211.78      173.98     14.67 o 
  -5  13   5        5.18       -0.23      9.84 o 
  -4  13   5      531.62      508.38     25.16 o 
  -3  13   5      318.32      303.38     25.45 o 
  -2  13   5     1943.84     2025.78     40.78 o 
  -1  13   5     2015.86     2050.87     40.50 o 
   0  13   5     1822.67     1998.91     52.21 o 
   1  13   5     2007.41     2112.21     49.07 o 
   2  13   5     1931.64     1925.14     74.24 o 
   3  13   5      316.16      360.00     32.07 o 
   4  13   5      534.30      522.52     34.57 o 
   5  13   5        5.20        0.13      8.02 o 
  -5  14   5       24.18        2.46      7.58 o 
  -4  14   5      173.27      178.04     14.88 o 
  -3  14   5      112.06       90.22     13.09 o 
  -2  14   5     1618.92     1566.41     34.90 o 
  -1  14   5      457.70      456.40     19.13 o 
   0  14   5      227.78      228.28     19.65 o 
   1  14   5      462.35      490.97     25.45 o 
   2  14   5     1612.73     1560.08     66.39 o 
   3  14   5      114.25      110.17     21.16 o 
   4  14   5      171.29      189.43     21.00 o 
  -4  15   5      226.47      228.53     14.30 o 
  -3  15   5      276.74      264.70     16.93 o 
  -2  15   5       25.58       33.18      8.84 o 
  -1  15   5      279.84      257.34     20.58 o 
   0  15   5      268.38      274.91     20.71 o 
   1  15   5      281.39      264.07     19.12 o 
   2  15   5       26.34       21.16     16.47 o 
   3  15   5      275.89      243.50     25.55 o 
   4  15   5      226.34      252.70     21.35 o 
  -4  16   5       60.02       46.40      7.40 o 
  -3  16   5       90.98      100.46     10.10 o 
  -2  16   5      374.36      395.19     20.49 o 
  -1  16   5       96.37       94.45     13.62 o 
   0  16   5       19.36       11.66      9.21 o 
   1  16   5       97.36       89.07     15.52 o 
   2  16   5      371.50      412.38     32.25 o 
   3  16   5       91.58      111.26     17.25 o 
   4  16   5       59.60       68.12     11.48 o 
  -3  17   5       59.12       62.54     14.73 o 
  -2  17   5        2.05        4.08     12.79 o 
  -1  17   5        1.99        3.84      8.24 o 
   0  17   5        1.82       -4.35      8.39 o 
   1  17   5        1.82        4.04     11.90 o 
   2  17   5        2.05       -1.75     12.60 o 
   3  17   5       58.63       60.92     12.37 o 
  -1  18   5       32.93       37.70      7.62 o 
   0  18   5       90.35      111.10     14.02 o 
   1  18   5       34.04       40.42     12.07 o 
   0   0   6     1348.07     1124.46     48.45 o 
   1   0   6      941.29      835.60     43.81 o 
   2   0   6     2637.31     2448.91    100.69 o 
   3   0   6      250.07      263.08     44.55 o 
   4   0   6       27.48       13.18     25.03 o 
   5   0   6     1619.03     1684.31    140.22 o 
   6   0   6      416.77      425.53     28.73 o 
   7   0   6      753.30      818.36     64.81 o 
   8   0   6      272.27      280.20     13.70 o 
  -8   1   6      106.23      105.15     12.99 o 
  -7   1   6       44.11       55.16      9.71 o 
  -6   1   6     1139.97     1278.06     51.28 o 
  -5   1   6      589.68      521.69     77.07 o 
  -4   1   6     5471.78     5676.39    224.18 o 
  -3   1   6     1178.71     1275.65     61.80 o 
  -2   1   6     4456.84     4360.31     93.47 o 
  -1   1   6    14777.64    14190.11    211.53 o 
   0   1   6    28744.05    25962.64    243.00 o 
   2   1   6     4438.33     4374.28    142.08 o 
   3   1   6     1172.65     1267.65     92.10 o 
   4   1   6     5467.89     5692.45    232.19 o 
   5   1   6      587.08      651.62     89.88 o 
   6   1   6     1142.46     1046.55    117.80 o 
   7   1   6       42.14       38.81     10.96 o 
   8   1   6      106.51       99.20      8.76 o 
  -8   2   6      113.94       96.79     12.69 o 
  -7   2   6      526.51      575.12     36.42 o 
  -6   2   6     1491.38     1573.93     59.37 o 
  -4   2   6       70.25       61.11     20.50 o 
  -3   2   6     1310.31     1348.89     63.32 o 
  -2   2   6     2667.29     2673.79     71.01 o 
  -1   2   6    47962.73    47605.49    788.48 o 
   0   2   6     4914.19     4343.48    102.18 o 
   2   2   6     2681.61     2590.84    111.00 o 
   3   2   6     1310.36     1344.90     97.94 o 
   4   2   6       70.42       57.78     31.84 o 
   5   2   6     1415.79     1294.01    126.08 o 
   6   2   6     1498.84     1468.22     47.61 o 
   7   2   6      528.56      548.46     21.81 o 
   8   2   6      114.22      132.33     17.68 o 
  -8   3   6      345.92      334.98     19.97 o 
  -7   3   6        5.60       29.10     15.79 o 
  -6   3   6      582.96      661.43     40.34 o 
  -5   3   6       60.53       75.05     15.76 o 
  -4   3   6      121.85      121.26     37.20 o 
  -3   3   6     1281.74     1354.02     90.43 o 
  -2   3   6      238.23      281.19     34.56 o 
  -1   3   6     1373.46     1215.61     38.39 o 
   0   3   6     3400.42     3328.31    170.88 o 
   2   3   6      237.26      307.74     43.33 o 
   3   3   6     1278.57     1293.22     98.11 o 
   4   3   6      119.08      104.42     37.91 o 
   5   3   6       58.86       27.02     34.37 o 
   7   3   6        5.93        9.89     15.92 o 
   8   3   6      344.95      360.33     24.58 o 
  -8   4   6       56.19      107.81     13.47 o 
  -7   4   6       45.15       69.02     18.62 o 
  -6   4   6     1364.08     1552.56     61.85 o 
  -5   4   6       41.34       48.54     13.92 o 
  -4   4   6      268.67      217.33     44.90 o 
  -3   4   6     2020.99     2180.59    116.60 o 
  -2   4   6     1758.51     1899.65     88.31 o 
  -1   4   6      822.07      760.27     32.35 o 
   0   4   6      870.06      915.79     39.35 o 
   1   4   6      822.86      703.12     39.27 o 
   2   4   6     1759.27     1967.37    105.81 o 
   3   4   6     2030.93     2210.66    133.44 o 
   4   4   6      267.57      271.89     58.02 o 
   5   4   6       42.59       17.60     29.92 o 
   7   4   6       44.00       62.13     19.36 o 
   8   4   6       56.33       86.43     16.83 o 
  -8   5   6        9.47       -2.76      7.80 o 
  -7   5   6      107.10      108.47     20.53 o 
  -6   5   6       71.77       61.20     19.74 o 
  -5   5   6      248.80      243.48     23.36 o 
  -4   5   6      679.90      707.76     79.12 o 
  -3   5   6     1439.02     1506.37     98.10 o 
  -2   5   6      912.10      915.74     63.19 o 
  -1   5   6      122.85      131.89     16.46 o 
   0   5   6     2369.39     2368.32     45.67 o 
   1   5   6      123.69      137.55     18.28 o 
   2   5   6      912.62      942.40     78.48 o 
   3   5   6     1436.21     1347.10    108.08 o 
   4   5   6      679.47      714.22     92.15 o 
   5   5   6      247.45      157.03     53.29 o 
   7   5   6      106.89      104.81     21.17 o 
   8   5   6        9.16       13.40     10.81 o 
  -8   6   6        1.18        9.39      7.63 o 
  -7   6   6      407.94      377.36     20.17 o 
  -6   6   6       90.19       72.53     19.96 o 
  -5   6   6      846.30      891.25    109.37 o 
  -4   6   6       10.13        7.91     18.26 o 
  -3   6   6      649.18      707.82     69.17 o 
  -2   6   6       14.02       11.44     16.06 o 
  -1   6   6      131.12      120.86     13.75 o 
   0   6   6      204.16      215.40     14.71 o 
   2   6   6       13.89        3.44     25.68 o 
   3   6   6      648.89      795.41     88.95 o 
   4   6   6       10.71       13.83     28.58 o 
   5   6   6      853.20      852.59    111.71 o 
   6   6   6       89.83      114.12     25.56 o 
   7   6   6      411.56      426.24     32.25 o 
   8   6   6        1.22        5.36      9.33 o 
  -7   7   6       93.78       98.19     16.93 o 
  -6   7   6       74.59       82.94     19.82 o 
  -5   7   6      694.21      687.28     41.35 o 
  -4   7   6       68.61       82.08     13.67 o 
  -3   7   6       89.54      100.58     28.57 o 
  -2   7   6      792.97      894.35     66.49 o 
  -1   7   6      457.30      479.43     26.71 o 
   0   7   6     4702.72     5249.54    140.39 o 
   2   7   6      793.10      972.00     89.51 o 
   3   7   6       89.67      123.14     40.99 o 
   4   7   6       69.88      128.30     45.66 o 
   5   7   6      697.93      543.73     90.46 o 
   6   7   6       77.14       96.56     21.56 o 
   7   7   6       93.87      124.12     20.63 o 
  -7   8   6      163.80      152.01     16.44 o 
  -6   8   6        4.80        5.40     14.53 o 
  -5   8   6      580.09      578.23     37.62 o 
  -4   8   6       55.95       66.57     11.84 o 
  -1   8   6       77.57       83.91     19.46 o 
   0   8   6     1649.51     1674.34    107.48 o 
   1   8   6       77.23       95.97     31.23 o 
   2   8   6       59.26       94.69     36.27 o 
   3   8   6      552.56      596.99     84.44 o 
   4   8   6       57.47       74.03     39.53 o 
   5   8   6      579.23      545.47     36.40 o 
   6   8   6        4.79       -4.31     14.39 o 
   7   8   6      164.72      180.06     20.42 o 
  -7   9   6      221.34      189.56     14.72 o 
  -6   9   6      543.81      473.28     27.58 o 
  -5   9   6      148.55      133.21     22.62 o 
  -4   9   6      650.32      676.38     33.30 o 
  -3   9   6      204.36      192.73     24.00 o 
  -2   9   6      345.54      353.87     48.83 o 
  -1   9   6      661.75      690.18     49.00 o 
   0   9   6     1629.18     2028.54     81.13 o 
   1   9   6      659.30      749.19     79.06 o 
   2   9   6      343.19      431.44     66.34 o 
   3   9   6      202.33      192.09     54.65 o 
   4   9   6      653.35      617.79     31.87 o 
   5   9   6      147.11      118.29     20.20 o 
   6   9   6      540.69      577.40     35.35 o 
   7   9   6      221.11      207.92     19.58 o 
  -7  10   6      229.21      191.64     27.30 o 
  -6  10   6      105.49      119.07     16.00 o 
  -4  10   6      251.28      263.45     19.20 o 
  -3  10   6      297.79      274.71     30.14 o 
  -2  10   6      125.83      143.32     12.92 o 
  -1  10   6      148.56      138.11     33.12 o 
   0  10   6     1979.55     2236.58    142.45 o 
   1  10   6      148.00      136.60     41.66 o 
   2  10   6      127.59      147.10     17.21 o 
   3  10   6      298.28      300.40     24.85 o 
   4  10   6      252.51      259.81     16.69 o 
   5  10   6      145.33      156.64     20.33 o 
   6  10   6      105.34      183.25     21.33 o 
   7  10   6      231.80      217.22     17.34 o 
  -6  11   6      168.92      143.46     11.94 o 
  -4  11   6      315.94      329.88     34.04 o 
  -3  11   6       59.92       51.12     12.33 o 
  -2  11   6      788.82      804.74     24.93 o 
  -1  11   6      528.47      573.89     19.95 o 
   0  11   6      747.98      721.26     26.93 o 
   1  11   6      524.75      537.18     32.78 o 
   2  11   6      791.20      784.44     36.92 o 
   3  11   6       58.85       55.09     13.05 o 
   4  11   6      315.42      354.58     29.30 o 
   5  11   6      748.50      677.96     35.46 o 
   6  11   6      166.93      197.42     20.26 o 
  -6  12   6      179.95      169.55     17.09 o 
  -5  12   6      538.31      503.74     32.15 o 
  -4  12   6      253.59      258.57     20.08 o 
  -3  12   6      303.68      305.19     21.24 o 
  -2  12   6      688.57      673.41     23.56 o 
  -1  12   6      274.25      279.01     15.48 o 
   0  12   6     2276.40     2266.25     43.59 o 
   1  12   6      271.56      277.79     17.22 o 
   2  12   6      687.30      667.90     39.59 o 
   3  12   6      302.35      318.74     30.72 o 
   4  12   6      252.67      256.44     25.23 o 
   6  12   6      179.62       90.74     12.41 o 
  -5  13   6      271.93      243.79     21.37 o 
  -4  13   6      302.68      288.47     20.18 o 
  -3  13   6      602.08      606.27     28.03 o 
  -2  13   6      807.61      856.16     26.44 o 
  -1  13   6      430.05      453.39     19.60 o 
   0  13   6     4933.92     5157.16     67.26 o 
   1  13   6      431.42      454.40     23.19 o 
   2  13   6      805.49      800.06     48.49 o 
   3  13   6      602.61      627.25     40.51 o 
   4  13   6      299.56      312.11     26.99 o 
  -5  14   6      139.48      125.31     13.86 o 
  -4  14   6      391.47      386.37     34.66 o 
  -3  14   6      113.49      121.13     14.24 o 
  -2  14   6       11.87       14.68      7.71 o 
  -1  14   6      101.38      102.52     11.03 o 
   0  14   6      622.42      665.41     30.77 o 
   1  14   6      103.32      110.59     14.32 o 
   2  14   6       12.45        3.21     16.19 o 
   3  14   6      111.60      130.37     21.92 o 
   4  14   6      390.76      405.06     28.59 o 
  -4  15   6       78.03       68.99     11.26 o 
  -3  15   6      179.47      165.41     14.42 o 
  -2  15   6      272.53      276.51     14.62 o 
  -1  15   6       10.40        9.83      6.93 o 
   0  15   6      305.60      309.61     21.72 o 
   1  15   6       10.54       22.73     10.47 o 
   2  15   6      276.36      247.28     29.16 o 
   3  15   6      181.94      182.59     22.83 o 
   4  15   6       79.69       98.93     14.53 o 
  -4  16   6       64.24       52.13      8.05 o 
  -3  16   6       36.95       42.05      8.58 o 
  -2  16   6      520.14      515.00     17.05 o 
  -1  16   6       10.05       22.60      9.66 o 
   0  16   6      336.20      364.66     21.64 o 
   1  16   6        8.93        4.58     14.45 o 
   2  16   6      522.24      580.39     36.91 o 
   3  16   6       38.06       35.32     13.26 o 
   4  16   6       63.61       69.04     10.66 o 
  -2  17   6       19.80       12.20     13.29 o 
  -1  17   6       71.86       74.46     12.37 o 
   0  17   6      139.48      154.28     13.72 o 
   1  17   6       73.23       65.39     15.68 o 
   2  17   6       19.05       35.97     13.19 o 
   3  17   6       10.51       13.37      9.83 o 
  -1  18   6      125.22      124.18      9.98 o 
   0  18   6       22.71       17.65      6.89 o 
   1  18   6      126.22      125.73     15.76 o 
   1   0   7       45.86       47.97     15.15 o 
   2   0   7     3415.70     3108.76    115.23 o 
   3   0   7      344.69      311.42     47.51 o 
   4   0   7      219.51      248.13     50.19 o 
   5   0   7        0.50      -12.08     23.24 o 
   6   0   7      415.57      396.82     27.70 o 
   7   0   7      506.54      559.44     23.87 o 
   8   0   7      146.62      132.11      9.97 o 
  -8   1   7      140.60      135.69     13.52 o 
  -7   1   7      110.12      116.97     12.86 o 
  -6   1   7      526.66      532.42     33.54 o 
  -5   1   7      720.12      727.51     88.91 o 
  -4   1   7      829.64      727.43     80.51 o 
  -3   1   7     1245.35     1301.50     62.51 o 
  -2   1   7     2623.62     2523.55    100.38 o 
  -1   1   7      802.05      706.40     37.29 o 
   0   1   7       32.21       30.67     11.50 o 
   2   1   7     2624.53     2555.81    107.67 o 
   3   1   7     1250.37     1308.86     94.67 o 
   4   1   7      828.28      713.77     83.36 o 
   5   1   7      722.22      776.35     97.11 o 
   6   1   7      524.27      427.07     77.30 o 
   7   1   7      109.21      112.57     12.45 o 
   8   1   7      138.98      124.07      9.12 o 
  -8   2   7      373.94      367.33     20.48 o 
  -7   2   7      474.85      523.98     40.02 o 
  -6   2   7      238.49      246.90     25.28 o 
  -5   2   7       36.69       38.86     11.70 o 
  -4   2   7      278.55      341.12     38.34 o 
  -3   2   7     2160.14     2012.97     76.65 o 
  -2   2   7      987.78     1086.50     45.05 o 
  -1   2   7     5194.05     5039.55     99.97 o 
   0   2   7       10.69       19.16     10.71 o 
   2   2   7      987.00     1131.40     74.27 o 
   3   2   7     2160.00     2015.42    119.02 o 
   4   2   7      279.13      347.74     60.50 o 
   5   2   7       36.46       35.02     33.04 o 
   6   2   7      240.10      250.04     21.26 o 
   7   2   7      478.22      553.74     21.83 o 
   8   2   7      376.71      345.61     24.42 o 
  -8   3   7      133.61      125.73     13.83 o 
  -7   3   7       57.64       69.38     16.02 o 
  -6   3   7      179.49      231.95     26.50 o 
  -5   3   7       87.32       89.47     16.35 o 
  -4   3   7      592.77      509.04     66.71 o 
  -3   3   7     1569.20     1641.69     68.23 o 
  -2   3   7     1346.00     1308.99     71.40 o 
  -1   3   7     3482.77     3524.33    108.57 o 
   0   3   7      151.52      145.51     16.21 o 
   2   3   7     1353.18     1332.15     85.66 o 
   3   3   7     1563.56     1541.02    107.82 o 
   4   3   7      597.62      439.35     69.45 o 
   5   3   7       86.25       38.49     34.15 o 
   7   3   7       57.84       61.54     18.30 o 
   8   3   7      131.93      132.22     17.09 o 
  -8   4   7      291.71      293.41     18.31 o 
  -7   4   7      321.44      313.11     19.52 o 
  -6   4   7      379.48      403.83     33.02 o 
  -5   4   7       59.89       63.39     16.13 o 
  -4   4   7     4460.11     4108.49    187.69 o 
  -3   4   7       91.52       75.77     24.44 o 
  -2   4   7      600.69      630.24     50.62 o 
  -1   4   7     1086.37     1100.11     57.18 o 
   0   4   7      177.11      142.05     11.95 o 
   1   4   7     1091.23      931.11     48.67 o 
   2   4   7      603.22      591.23     61.34 o 
   3   4   7       91.79       69.20     34.25 o 
   4   4   7     4460.00     4462.92    219.44 o 
   5   4   7       60.30       56.57     37.01 o 
   7   4   7      318.68      318.16     29.41 o 
   8   4   7      290.85      289.50     22.13 o 
  -8   5   7       56.17       46.91      9.66 o 
  -7   5   7      126.58      133.48     14.43 o 
  -6   5   7       46.43       44.29     18.26 o 
  -5   5   7       80.15      102.94     25.08 o 
  -4   5   7      178.77      192.37     42.54 o 
  -3   5   7     2263.89     2247.09    119.70 o 
  -2   5   7     2078.07     2112.46     94.63 o 
  -1   5   7     1695.49     1660.33     65.60 o 
   0   5   7      338.39      326.50     14.13 o 
   1   5   7     1701.45     1708.44     65.39 o 
   2   5   7     2070.95     2067.85    118.53 o 
   3   5   7     2275.01     2319.76    143.59 o 
   4   5   7      178.56      146.66     45.94 o 
   5   5   7       81.33       57.59     36.84 o 
   7   5   7      126.47      145.03     22.58 o 
   8   5   7       56.57       65.51     12.49 o 
  -8   6   7        3.70        5.48      7.05 o 
  -7   6   7       63.79       63.36     16.25 o 
  -6   6   7       72.92       74.94     21.17 o 
  -5   6   7      752.79      815.54    123.51 o 
  -4   6   7       65.08       37.36     23.83 o 
  -3   6   7     1390.78     1369.50     94.18 o 
  -2   6   7      170.69      184.72     31.35 o 
  -1   6   7      563.24      656.60     27.38 o 
   0   6   7       12.53        5.10      5.02 o 
   2   6   7      173.15      146.52     41.68 o 
   3   6   7     1397.46     1393.49    116.10 o 
   4   6   7       64.43       67.96     33.22 o 
   5   6   7      752.16      692.12    101.43 o 
   6   6   7       71.38      106.47     21.60 o 
   7   6   7       63.79       69.46     18.61 o 
   8   6   7        3.71       15.47      9.13 o 
  -7   7   7      292.79      261.28     21.50 o 
  -6   7   7      251.97      262.29     28.36 o 
  -5   7   7      507.08      520.14     35.63 o 
  -4   7   7      460.73      448.82     22.60 o 
  -3   7   7      536.59      427.18     53.47 o 
  -2   7   7      707.67      717.25     57.55 o 
  -1   7   7      992.69     1083.43     51.43 o 
   0   7   7     1690.33     1824.26     65.14 o 
   2   7   7      714.89      781.35     83.87 o 
   3   7   7      536.76      563.49     79.95 o 
   4   7   7      463.13      498.84     83.66 o 
   5   7   7      506.93      526.04     91.77 o 
   6   7   7      250.45      282.80     28.68 o 
   7   7   7      294.48      310.51     26.64 o 
  -7   8   7      136.51      119.62     14.15 o 
  -6   8   7       48.29       63.80     18.81 o 
  -5   8   7      856.40      895.64     46.80 o 
  -4   8   7       12.05       22.20     10.47 o 
  -2   8   7     1824.44     1880.01     99.66 o 
  -1   8   7      227.32      234.33     27.61 o 
   0   8   7     2100.14     2224.83     78.41 o 
   1   8   7      229.17      265.74     47.53 o 
   2   8   7     1831.52     2091.81    140.63 o 
   3   8   7      121.70      134.78     43.96 o 
   4   8   7       13.32        6.14     25.62 o 
   5   8   7      855.68      801.86     43.25 o 
   6   8   7       47.39       52.42     16.36 o 
   7   8   7      136.25      143.78     18.64 o 
  -7   9   7        4.88       15.70      8.54 o 
  -6   9   7       80.22       82.11     14.79 o 
  -5   9   7      167.61      171.23     23.70 o 
  -4   9   7       26.50       24.29     10.65 o 
  -3   9   7      246.74      240.05     16.84 o 
  -2   9   7      564.42      608.50     59.93 o 
  -1   9   7       85.26       70.27     18.38 o 
   0   9   7      463.06      412.50     60.36 o 
   1   9   7       85.16       56.43     29.57 o 
   2   9   7      571.84      629.54     81.42 o 
   3   9   7      244.43      242.80     60.95 o 
   4   9   7       26.34       34.33     12.20 o 
   5   9   7      165.67      156.70     20.85 o 
   6   9   7       81.97      122.29     20.14 o 
   7   9   7        4.80       21.05     11.82 o 
  -7  10   7       14.47       12.41      7.97 o 
  -6  10   7      338.10      263.59     18.49 o 
  -5  10   7       70.86       76.72     13.91 o 
  -4  10   7      240.10      197.06     28.65 o 
  -3  10   7      734.54      627.69     42.82 o 
  -2  10   7      470.40      485.20     23.47 o 
  -1  10   7     1188.44     1264.65     86.56 o 
   0  10   7      328.57      307.06     55.90 o 
   1  10   7     1183.70     1306.64    110.79 o 
   2  10   7      473.02      480.97     27.96 o 
   3  10   7      734.29      699.15     77.80 o 
   4  10   7      245.31      221.46     21.74 o 
   5  10   7       73.45       74.37     16.50 o 
   6  10   7      341.13      298.32     24.27 o 
   7  10   7       13.52       21.01      9.38 o 
  -6  11   7      892.54      800.54     38.08 o 
  -4  11   7      325.16      350.42     34.76 o 
  -3  11   7     1716.47     1784.05     48.69 o 
  -2  11   7       23.05       20.06      7.48 o 
  -1  11   7      188.42      196.19     12.83 o 
   0  11   7      179.98      171.12     11.13 o 
   1  11   7      188.61      175.53     13.42 o 
   2  11   7       22.70       23.17     11.93 o 
   3  11   7     1721.95     1803.94     56.00 o 
   4  11   7      324.49      322.18     27.75 o 
   5  11   7      493.49      449.39     28.72 o 
   6  11   7      892.52      805.23     33.68 o 
  -6  12   7        6.96        6.17      9.17 o 
  -5  12   7     1028.83      904.83     42.28 o 
  -4  12   7      155.07      135.65     16.26 o 
  -3  12   7     2269.42     2190.41     53.96 o 
  -2  12   7      710.85      689.69     24.15 o 
  -1  12   7      390.19      372.59     17.62 o 
   0  12   7      978.10      992.59     26.01 o 
   1  12   7      389.46      373.72     18.60 o 
   2  12   7      711.49      710.22     36.71 o 
   3  12   7     2265.56     2139.77     73.83 o 
   4  12   7      154.99      183.45     21.95 o 
   6  12   7        6.95       -7.27      7.78 o 
  -5  13   7       56.48       62.93     13.17 o 
  -4  13   7      449.31      426.43     23.31 o 
  -3  13   7      126.56      127.66     15.76 o 
  -2  13   7      989.67     1003.73     29.11 o 
  -1  13   7       22.99       31.05      8.83 o 
   0  13   7      212.48      237.02     14.74 o 
   1  13   7       22.83       37.84     16.91 o 
   2  13   7      994.39      996.02     52.62 o 
   3  13   7      127.63      163.37     23.00 o 
   4  13   7      448.21      459.51     31.77 o 
  -5  14   7       61.59       36.38      9.48 o 
  -4  14   7      339.89      311.82     18.55 o 
  -3  14   7       88.12       79.90     13.13 o 
  -2  14   7      863.07      888.74     26.62 o 
  -1  14   7      478.93      449.86     19.39 o 
   0  14   7     1299.05     1260.31     31.17 o 
   1  14   7      475.54      451.66     24.66 o 
   2  14   7      863.19      910.04     50.61 o 
   3  14   7       88.77      102.94     20.70 o 
   4  14   7      336.56      343.40     25.36 o 
  -4  15   7       22.56       25.30      9.16 o 
  -3  15   7      182.28      211.96     15.59 o 
  -2  15   7       12.70       19.74      7.65 o 
  -1  15   7       46.37       42.22      8.54 o 
   0  15   7      126.18      234.85     88.63 o 
   1  15   7       45.67       41.85     18.92 o 
   2  15   7       12.48       26.74     18.22 o 
   3  15   7      180.69      201.97     23.01 o 
   4  15   7       23.91       32.47     11.41 o 
  -4  16   7      131.26      122.76     10.68 o 
  -3  16   7      112.29      128.67     11.30 o 
  -2  16   7      456.41      495.22     16.94 o 
  -1  16   7      164.97      152.04     17.62 o 
   0  16   7      181.67      194.69     16.84 o 
   1  16   7      166.31      167.38     24.21 o 
   2  16   7      455.36      535.16     34.97 o 
   3  16   7      111.77      145.62     18.67 o 
   4  16   7      132.35      130.95     12.60 o 
  -2  17   7       97.70       89.93      9.78 o 
  -1  17   7       82.05       94.90     11.79 o 
   0  17   7      125.97      152.15     13.74 o 
   1  17   7       82.97       99.82     17.48 o 
   2  17   7       97.37       93.27     15.87 o 
   3  17   7      254.68      252.00     18.29 o 
  -1  18   7      301.10      333.51     14.48 o 
   0  18   7        3.30        6.75      9.22 o 
   1  18   7      299.10      346.51     22.70 o 
   0   0   8      126.72      134.46      9.86 o 
   1   0   8      107.76      132.65     21.24 o 
   2   0   8     1827.07     1833.33     88.68 o 
   3   0   8      222.06      319.94     47.65 o 
   4   0   8       57.68       63.48     30.15 o 
   5   0   8      268.43      276.55     59.66 o 
   6   0   8        7.81        3.27     10.38 o 
   7   0   8      206.02      234.10     21.57 o 
   8   0   8      358.11      327.03     31.69 o 
  -8   1   8       95.43       99.97     12.00 o 
  -7   1   8      179.81      149.28     19.26 o 
  -6   1   8      272.68      283.26     25.77 o 
  -5   1   8      157.42      200.92     50.38 o 
  -4   1   8      256.30      259.92     51.12 o 
  -3   1   8     2020.68     2096.81    113.02 o 
  -2   1   8     2832.99     2737.72    104.93 o 
  -1   1   8     2021.73     1835.03     62.34 o 
   0   1   8     2881.46     2662.72     61.29 o 
   2   1   8     2826.60     2702.55    112.17 o 
   3   1   8     2018.03     2075.05    118.39 o 
   4   1   8      253.75      295.12     56.67 o 
   5   1   8      155.30      164.68     49.56 o 
   6   1   8      273.95      278.76     23.86 o 
   7   1   8      179.54      172.89     17.68 o 
   8   1   8       94.64       74.91      7.79 o 
  -8   2   8       64.60       63.55     11.54 o 
  -7   2   8      198.84      223.52     17.05 o 
  -6   2   8       79.79       82.95     18.18 o 
  -5   2   8       42.95       74.50     16.09 o 
  -4   2   8      120.77      145.88     38.22 o 
  -3   2   8      452.84      422.68     41.81 o 
  -2   2   8      323.93      254.97     45.05 o 
  -1   2   8      498.29      508.76     28.90 o 
   0   2   8        6.46        3.49     10.30 o 
   2   2   8      329.24      299.96     41.53 o 
   3   2   8      445.56      413.87     56.70 o 
   4   2   8      120.59      121.85     38.37 o 
   5   2   8       43.05       65.75     35.47 o 
   6   2   8       79.37       88.72     14.69 o 
   7   2   8      199.40      209.31     14.72 o 
   8   2   8       64.58       62.38     13.83 o 
  -8   3   8       36.43       48.64     10.85 o 
  -7   3   8       45.30       49.20     11.19 o 
  -6   3   8      165.30      144.52     22.38 o 
  -5   3   8      193.02      214.59     23.21 o 
  -4   3   8        4.89       -1.92     20.00 o 
  -3   3   8     1679.53     1666.46     68.90 o 
  -2   3   8     1482.61     1457.49     51.30 o 
  -1   3   8     1695.30     1702.90     69.29 o 
   0   3   8       60.22       91.34     11.67 o 
   2   3   8     1471.61     1432.87     89.53 o 
   3   3   8     1689.95     1729.45    116.52 o 
   4   3   8        4.62        4.19     27.64 o 
   5   3   8      195.22      200.88     57.84 o 
   7   3   8       45.76       49.66     18.00 o 
   8   3   8       37.14       54.31     13.23 o 
  -8   4   8      304.32      302.55     18.37 o 
  -7   4   8      180.07      181.38     15.86 o 
  -6   4   8      189.77      188.92     25.05 o 
  -5   4   8       75.00      101.95     18.34 o 
  -4   4   8      824.97      875.16     83.79 o 
  -3   4   8      344.02      340.38     47.92 o 
  -2   4   8     2035.16     2036.68     89.53 o 
  -1   4   8     1420.99     1446.02     42.32 o 
   0   4   8      250.87      186.90     18.83 o 
   1   4   8     1426.95     1278.71     61.32 o 
   2   4   8     2025.97     2044.82    113.98 o 
   3   4   8      345.17      389.32     61.53 o 
   4   4   8      825.70      891.52     99.26 o 
   5   4   8       71.81       61.94     37.55 o 
   7   4   8      182.24      220.46     25.80 o 
   8   4   8      306.04      283.38     21.81 o 
  -8   5   8      126.99      116.64     12.00 o 
  -7   5   8      117.79       98.26     17.24 o 
  -6   5   8       63.36       86.86     20.36 o 
  -5   5   8      385.50      371.67     31.28 o 
  -4   5   8      107.06      124.29     36.95 o 
  -3   5   8     1399.43     1441.35     94.28 o 
  -2   5   8       52.39       50.31     18.86 o 
  -1   5   8     1379.74     1545.75     47.40 o 
   0   5   8     1331.12     1430.75     47.81 o 
   1   5   8     1367.11     1374.97     63.18 o 
   2   5   8       50.40       48.72     30.14 o 
   3   5   8     1396.74     1415.35    114.71 o 
   4   5   8      106.68       97.19     41.18 o 
   5   5   8      389.18     1519.17    147.46 o 
   7   5   8      118.42      123.74     22.04 o 
   8   5   8      125.38      110.41     13.99 o 
  -7   6   8      191.47      164.10     18.62 o 
  -6   6   8       49.38       40.25     17.76 o 
  -5   6   8       72.21       90.52     19.48 o 
  -4   6   8        5.00       16.41     22.46 o 
  -3   6   8       18.53       36.85     21.57 o 
  -2   6   8      638.48      724.04     55.24 o 
  -1   6   8      734.72      707.78     37.48 o 
   0   6   8     3866.34     4166.19     85.14 o 
   2   6   8      633.37      742.50     76.42 o 
   3   6   8       18.33       49.46     27.37 o 
   4   6   8        5.19       16.51     29.29 o 
   5   6   8       71.54       75.21     41.73 o 
   7   6   8      191.72      166.69     23.53 o 
  -7   7   8      267.86      258.77     20.95 o 
  -6   7   8      371.10      448.76     35.32 o 
  -5   7   8      133.08      151.73     22.52 o 
  -4   7   8      740.62      767.72     48.71 o 
  -1   7   8     1251.03     1264.83     54.86 o 
   0   7   8      198.07      217.82     41.55 o 
   2   7   8     2170.96     2361.99    143.48 o 
   3   7   8       99.75      116.99     45.80 o 
   4   7   8      741.14      695.86     98.97 o 
   6   7   8      369.22      443.58     34.54 o 
   7   7   8      265.89      255.30     24.03 o 
  -7   8   8       17.26        2.46      8.74 o 
  -6   8   8        7.88       15.93     11.50 o 
  -5   8   8      109.56      118.69     21.88 o 
  -4   8   8      452.92      483.68     24.62 o 
  -2   8   8      985.58     1097.06     74.53 o 
  -1   8   8     1201.82     1231.31     58.32 o 
   0   8   8     2006.42     2344.30    129.28 o 
   1   8   8     1205.13     1200.50     94.47 o 
   2   8   8      985.86     1158.80    107.72 o 
   3   8   8       47.23       42.33     36.03 o 
   4   8   8      451.40      553.04     90.35 o 
   5   8   8      109.83      112.29     20.04 o 
   6   8   8        8.21       -0.53     12.96 o 
   7   8   8       16.33       12.90     11.58 o 
  -7   9   8      256.30      219.81     25.69 o 
  -6   9   8      163.86      158.50     17.37 o 
  -5   9   8       36.70       35.44     12.34 o 
  -4   9   8      446.89      423.00     23.97 o 
  -3   9   8       45.43       23.99     15.27 o 
  -1   9   8       80.73       63.43     17.58 o 
   0   9   8      253.34      234.14     46.64 o 
   1   9   8       79.22       63.79     30.82 o 
   2   9   8     1094.17     1158.85    112.29 o 
   3   9   8       44.10       32.76     11.01 o 
   4   9   8      448.83      402.68     33.82 o 
   5   9   8       35.66       28.86     14.40 o 
   6   9   8      163.75      181.08     21.73 o 
   7   9   8      251.48      276.54     22.82 o 
  -7  10   8      123.31      106.42      7.51 o 
  -6  10   8       49.60       38.02     10.08 o 
  -5  10   8      345.32      324.87     22.25 o 
  -4  10   8      179.28      155.85     26.95 o 
  -3  10   8      552.16      570.24     41.81 o 
  -2  10   8      794.44      818.19     30.25 o 
   0  10   8     1135.50     1166.62    104.36 o 
   1  10   8     2817.23     2878.03    164.40 o 
   2  10   8      797.65      814.27     36.12 o 
   3  10   8      549.76      608.12     33.89 o 
   5  10   8      342.61      331.42     26.68 o 
   6  10   8       50.72       60.35     14.82 o 
   7  10   8      123.55      110.17     12.74 o 
  -6  11   8       33.30       20.14     11.14 o 
  -5  11   8      190.71      184.42     23.52 o 
  -4  11   8     1302.96     1180.62     66.17 o 
  -3  11   8      674.10      655.20     23.81 o 
  -2  11   8      790.13      796.70     25.38 o 
  -1  11   8      690.10      706.71     22.70 o 
   0  11   8      428.52      437.46     16.94 o 
   1  11   8      691.22      699.34     25.72 o 
   2  11   8      785.95      830.73     38.44 o 
   3  11   8      671.90      654.27     34.04 o 
   4  11   8     1300.49     1231.92     50.95 o 
   5  11   8      188.85      158.16     18.18 o 
   6  11   8       33.35       41.71     11.68 o 
  -6  12   8      135.44      114.56     14.59 o 
  -5  12   8      219.88      184.41     21.02 o 
  -4  12   8      340.96      338.96     34.00 o 
  -3  12   8      570.92      579.26     22.88 o 
  -2  12   8     1254.04     1275.30     33.16 o 
  -1  12   8     1180.17     1210.91     31.13 o 
   0  12   8     2156.11     2179.63     39.77 o 
   1  12   8     1182.58     1205.90     33.43 o 
   2  12   8     1260.64     1256.55     48.65 o 
   3  12   8      572.77      584.63     38.61 o 
   4  12   8      343.17      393.84     29.19 o 
  -5  13   8       61.94       60.60     12.94 o 
  -4  13   8      202.90      195.20     16.87 o 
  -3  13   8      304.22      313.63     21.17 o 
  -2  13   8      425.66      432.87     23.16 o 
  -1  13   8      481.23      507.26     20.90 o 
   0  13   8      517.66      536.25     21.00 o 
   1  13   8      486.88      493.94     23.98 o 
   2  13   8      428.75      434.96     35.83 o 
   3  13   8      307.99      327.16     29.72 o 
   4  13   8      205.00      169.48     20.00 o 
  -5  14   8        6.19       -8.44      8.44 o 
  -4  14   8       77.66       73.95     13.86 o 
  -3  14   8      173.09      169.20     17.05 o 
  -2  14   8      464.09      423.55     19.20 o 
  -1  14   8      128.56      126.71     12.04 o 
   0  14   8     1566.03     1613.56     43.03 o 
   1  14   8      125.92      141.42     24.04 o 
   2  14   8      457.02      414.32     35.44 o 
   3  14   8      172.61      163.40     22.20 o 
   4  14   8       77.26       83.10     15.13 o 
  -4  15   8       27.92       28.26      9.59 o 
  -3  15   8      198.35      194.23     15.36 o 
  -2  15   8       12.01        9.52      6.88 o 
  -1  15   8        8.30        8.40      7.17 o 
   0  15   8       73.32       88.17     10.01 o 
   1  15   8        7.75       -0.99     15.59 o 
   2  15   8       12.16       16.69     15.11 o 
   3  15   8      200.87      200.77     22.20 o 
   4  15   8       26.45       19.40      9.86 o 
  -3  16   8       27.56       42.41      8.32 o 
  -2  16   8       18.97       33.93      7.29 o 
  -1  16   8       51.89       72.62      8.62 o 
   0  16   8       65.99       66.71     24.03 o 
   1  16   8       51.66       58.84     18.48 o 
   2  16   8       18.50       27.70     13.90 o 
   3  16   8       25.61       30.78     12.20 o 
  -2  17   8      193.95      200.74     13.03 o 
  -1  17   8       40.53       53.62      9.73 o 
   0  17   8       73.27       83.99     10.88 o 
   1  17   8       41.05       50.73     14.99 o 
   2  17   8      194.36      211.01     20.28 o 
   0  18   8        4.71       13.46      9.69 o 
   1   0   9       13.29       13.74     12.46 o 
   2   0   9     5716.04     5364.63    159.04 o 
   3   0   9       97.54      115.77     33.52 o 
   4   0   9     1876.87     1970.43    133.78 o 
   5   0   9      379.41      450.72     72.56 o 
   6   0   9      132.97      101.72     17.65 o 
   7   0   9       21.69       20.97     11.72 o 
   8   0   9       56.16       51.98      7.43 o 
  -8   1   9      100.43      100.48     12.04 o 
  -7   1   9       16.88        8.90     12.03 o 
  -6   1   9      353.63      391.97     29.44 o 
  -5   1   9       31.44       34.16     21.57 o 
  -4   1   9      391.50      284.21     52.90 o 
  -3   1   9      121.33      131.12     31.71 o 
  -2   1   9     5071.16     4829.30    144.36 o 
  -1   1   9     3673.12     3273.01     88.11 o 
   0   1   9      146.61      160.62     12.54 o 
   2   1   9     5058.39     4815.82    154.51 o 
   3   1   9      120.84      147.06     37.39 o 
   4   1   9      391.26      294.09     55.57 o 
   5   1   9       31.56       45.71     32.70 o 
   6   1   9      349.00      439.28     27.77 o 
   7   1   9       17.10       21.89     11.92 o 
   8   1   9       99.82       84.95     10.13 o 
  -8   2   9       77.50       77.61     11.19 o 
  -7   2   9       71.95       70.57     16.84 o 
  -6   2   9      288.34      341.57     27.98 o 
  -5   2   9      237.55      258.41     22.80 o 
  -4   2   9      380.68      457.40     62.39 o 
  -3   2   9     2205.91     2299.29    116.75 o 
  -2   2   9      207.25      196.14     29.03 o 
  -1   2   9     7466.05     7182.83    126.99 o 
   0   2   9       87.93      101.70     12.10 o 
   2   2   9      208.12      193.43     36.56 o 
   3   2   9     2225.77     2310.50    129.64 o 
   4   2   9      384.93      423.53     67.36 o 
   5   2   9      237.42      216.91     17.38 o 
   6   2   9      290.46      359.00     24.14 o 
   7   2   9       72.54       65.35     12.86 o 
   8   2   9       77.67       76.56     14.18 o 
  -8   3   9      339.32      335.04     19.06 o 
  -7   3   9      361.47      335.98     25.70 o 
  -6   3   9      247.52      295.60     28.29 o 
  -5   3   9      533.31      581.02     35.98 o 
  -3   3   9     2132.19     2221.42     80.01 o 
  -2   3   9      868.64      785.98     37.94 o 
  -1   3   9      564.70      509.03     43.34 o 
   0   3   9    11388.58    10574.31    117.59 o 
   1   3   9      561.30      520.75     43.33 o 
   2   3   9      861.54      880.24     72.26 o 
   3   3   9     2124.69     2184.93    131.63 o 
   4   3   9      452.34      406.35     67.49 o 
   5   3   9      534.14      618.99     91.33 o 
   7   3   9      361.67      384.18     31.10 o 
   8   3   9      340.90      319.92     22.46 o 
  -8   4   9      490.37      488.47     21.87 o 
  -7   4   9      274.62      295.46     24.42 o 
  -6   4   9     2581.85     2891.89     84.47 o 
  -5   4   9       88.25       79.89     17.46 o 
  -4   4   9       97.69       97.18     31.41 o 
  -3   4   9     1472.25     1609.84     97.52 o 
  -2   4   9     3485.00     3866.70    123.17 o 
  -1   4   9      666.07      647.70     53.24 o 
   0   4   9     1971.62     1813.78     54.64 o 
   1   4   9      658.60      553.90     44.25 o 
   2   4   9     3497.46     3880.96    159.08 o 
   3   4   9     1463.10     1589.66    117.56 o 
   4   4   9       97.30      106.53     42.40 o 
   5   4   9       88.00      117.84     49.39 o 
   7   4   9      270.03      254.20     26.50 o 
   8   4   9      489.88      467.11     25.72 o 
  -8   5   9       53.60       44.71     24.36 o 
  -7   5   9      273.69      259.62     23.89 o 
  -6   5   9       56.28       52.86     18.12 o 
  -5   5   9      681.14      777.47     41.92 o 
  -4   5   9      154.81      138.13     36.20 o 
  -3   5   9       96.05      136.72     31.92 o 
  -2   5   9      354.80      339.30     36.77 o 
  -1   5   9     7862.62     7672.18    138.53 o 
   0   5   9      452.33      455.44     28.71 o 
   1   5   9     7857.41     7929.36    176.26 o 
   2   5   9      350.50      364.05     31.86 o 
   3   5   9       96.30      104.29     40.30 o 
   4   5   9      153.30      171.74     49.14 o 
   5   5   9      677.38      636.61     97.52 o 
   7   5   9      271.94      305.42     28.23 o 
   8   5   9       51.49       39.74     10.66 o 
  -7   6   9      449.11      431.73     26.49 o 
  -6   6   9       22.74       10.87     15.67 o 
  -5   6   9      854.94      942.91     47.35 o 
  -4   6   9       21.03       57.07     15.47 o 
  -3   6   9     1013.54      954.72     75.47 o 
  -1   6   9     1819.27     2096.80     62.27 o 
   0   6   9       26.39       11.36      9.89 o 
   1   6   9     1805.25     2063.06     81.77 o 
   2   6   9      689.28      636.68     74.92 o 
   3   6   9     1003.54     1009.99    102.89 o 
   4   6   9       19.90       34.72     27.32 o 
   5   6   9      855.13      795.10    110.33 o 
   7   6   9      445.65      430.21     31.21 o 
  -7   7   9      263.30      267.17     20.38 o 
  -6   7   9      775.95      704.00     36.87 o 
  -5   7   9       90.14       84.30     19.86 o 
  -4   7   9      556.84      660.01     27.73 o 
  -1   7   9      751.67      725.75     40.24 o 
   0   7   9     1722.60     1844.68    107.70 o 
   2   7   9      323.79      325.79     62.45 o 
   3   7   9      493.92      607.83     85.34 o 
   4   7   9      549.29      546.94     87.88 o 
   6   7   9      775.98      812.94     44.58 o 
   7   7   9      261.97      230.50     23.07 o 
  -7   8   9        2.14        5.81      8.87 o 
  -6   8   9      103.97      100.16     15.78 o 
  -5   8   9       48.98       52.20     17.71 o 
  -4   8   9       71.31       69.51     12.23 o 
  -1   8   9      482.53      494.02     66.02 o 
   0   8   9     3483.77     3647.36    163.45 o 
   1   8   9      479.68      427.41     60.39 o 
   2   8   9      528.75      495.18     73.25 o 
   3   8   9     1550.66     1574.91    139.55 o 
   4   8   9       72.06       78.95     43.65 o 
   5   8   9       49.38       52.96     16.17 o 
   6   8   9      104.68       78.22     18.63 o 
   7   8   9        2.36       -5.96     11.76 o 
  -7   9   9      173.91      155.39     10.09 o 
  -6   9   9      252.28      210.82     19.31 o 
  -5   9   9       63.76       75.82     13.84 o 
  -4   9   9      113.22      124.12     12.75 o 
  -3   9   9      806.36      718.96     45.37 o 
  -1   9   9      373.22      438.23     66.60 o 
   0   9   9        2.16       -2.10     22.95 o 
   1   9   9      371.25      352.12     56.39 o 
   2   9   9       31.42       90.86     39.72 o 
   3   9   9      805.98      784.82     36.32 o 
   4   9   9      117.61      120.14     16.04 o 
   5   9   9       62.63       66.96     16.53 o 
   6   9   9      252.00      248.91     24.25 o 
   7   9   9      172.80      156.62     16.39 o 
  -6  10   9      145.83      142.33     11.21 o 
  -5  10   9      444.51      421.69     24.18 o 
  -4  10   9      442.58      404.96     38.70 o 
  -3  10   9      256.87      275.05     20.27 o 
  -2  10   9      750.51      800.13     31.90 o 
   0  10   9        4.70        0.59     23.58 o 
   1  10   9      945.17     1022.73     99.25 o 
   2  10   9      757.65      850.02     37.09 o 
   3  10   9      252.73      275.16     38.69 o 
   5  10   9      442.77      422.67     28.93 o 
   6  10   9      143.35      141.76     17.94 o 
  -6  11   9      149.13      151.86     17.45 o 
  -5  11   9       11.84       11.60     13.18 o 
  -4  11   9      572.65      548.85     28.13 o 
  -3  11   9      152.12      162.30     13.31 o 
  -2  11   9     1502.93     1593.08     44.01 o 
  -1  11   9     1599.18     1610.53     45.45 o 
   0  11   9      415.24      442.41     17.40 o 
   1  11   9     1602.97     1596.23     39.35 o 
   2  11   9     1508.80     1539.22     52.30 o 
   3  11   9      153.67      168.04     22.30 o 
   5  11   9       11.75       -7.14     10.36 o 
   6  11   9      150.70      150.21     15.45 o 
  -6  12   9      109.15       79.13     12.64 o 
  -5  12   9      159.57      161.11     20.06 o 
  -4  12   9        7.54        4.63     10.29 o 
  -3  12   9      226.69      244.71     15.88 o 
  -2  12   9      149.98      154.11     13.09 o 
  -1  12   9     1764.19     1767.62     38.25 o 
   0  12   9       32.24       25.87      7.55 o 
   1  12   9     1768.46     1771.11     43.12 o 
   2  12   9      150.03      135.63     20.49 o 
   3  12   9      227.25      228.94     25.85 o 
   4  12   9        7.47        4.99     12.28 o 
  -5  13   9      103.59       96.67     14.74 o 
  -4  13   9      828.85      823.96     39.96 o 
  -3  13   9       35.73       40.58      9.23 o 
  -2  13   9      614.98      649.39     24.02 o 
  -1  13   9      970.10     1020.30     29.49 o 
   0  13   9       45.16       29.76      7.80 o 
   1  13   9      970.06     1038.44     34.85 o 
   2  13   9      617.63      637.95     42.32 o 
   3  13   9       35.29       47.20     16.13 o 
   4  13   9      830.22      846.21     39.55 o 
  -5  14   9      309.63      280.93     18.74 o 
  -4  14   9       31.43       32.40     11.55 o 
  -3  14   9      811.27      831.74     24.67 o 
  -2  14   9      580.49      586.83     22.20 o 
  -1  14   9       99.02       95.26     10.94 o 
   0  14   9      169.28      150.11     12.42 o 
   1  14   9       98.53      103.76     22.99 o 
   2  14   9      580.68      583.03     41.39 o 
   3  14   9      807.70      819.67     43.00 o 
   4  14   9       30.88       29.08     11.59 o 
  -4  15   9      160.19      137.59     14.48 o 
  -3  15   9      106.99       97.95     12.15 o 
  -2  15   9      366.72      388.20     17.35 o 
  -1  15   9      255.14      272.90     15.34 o 
   0  15   9       99.88       84.81     10.01 o 
   1  15   9      257.91      251.04     28.63 o 
   2  15   9      364.86      387.17     32.36 o 
   3  15   9      106.44       93.82     16.89 o 
   4  15   9      162.44      165.05     15.51 o 
  -3  16   9      150.88      132.53     13.57 o 
  -2  16   9        3.45        1.14      5.77 o 
  -1  16   9        2.95        5.14      6.35 o 
   0  16   9        5.24        4.30      9.62 o 
   1  16   9        3.27        4.56     15.00 o 
   2  16   9        3.48        7.80     12.70 o 
   3  16   9      153.93      144.85     17.34 o 
  -2  17   9      146.41      170.24     15.08 o 
  -1  17   9        2.88        1.92      7.81 o 
   0  17   9       87.88       81.89     10.67 o 
   1  17   9        2.32        5.18     12.47 o 
   2  17   9      144.59      176.17     18.67 o 
   0   0  10      448.45      424.00     17.39 o 
   1   0  10     2036.14     1916.74     72.87 o 
   2   0  10       13.60       10.06     16.66 o 
   3   0  10      916.35      962.34     81.51 o 
   4   0  10       43.91       13.98     19.09 o 
   5   0  10      271.85      243.54     56.93 o 
   6   0  10      176.23      174.75     20.37 o 
   7   0  10       12.35       26.15     12.88 o 
   8   0  10      481.40      476.59     15.96 o 
  -8   1  10       11.90        5.79      6.27 o 
  -7   1  10      210.18      234.61     21.37 o 
  -6   1  10      216.66      226.22     16.26 o 
  -5   1  10      436.76      399.11     24.62 o 
  -4   1  10     1236.63     1164.19    101.26 o 
  -3   1  10     1168.36     1179.60     85.98 o 
  -2   1  10     1169.11     1140.99     69.01 o 
  -1   1  10      953.94      915.23     45.61 o 
   0   1  10       12.71       11.05      7.17 o 
   2   1  10     1169.76     1101.85     73.73 o 
   3   1  10     1167.73     1127.10     89.17 o 
   4   1  10     1236.48     1141.34    105.15 o 
   5   1  10      435.06      432.32     24.20 o 
   6   1  10      219.04      203.20     20.72 o 
   7   1  10      207.16      236.04     19.78 o 
   8   1  10       12.28        8.59      7.09 o 
  -8   2  10       89.60       70.19     10.46 o 
  -7   2  10     1028.20     1089.96     43.67 o 
  -6   2  10      246.79      260.16     17.65 o 
  -5   2  10      779.75      910.59     40.47 o 
  -4   2  10      657.91      520.29     66.19 o 
  -3   2  10       85.87      102.05     28.50 o 
  -2   2  10      310.88      370.67     38.70 o 
  -1   2  10      688.09      692.08     34.21 o 
   0   2  10       36.79       41.41      9.80 o 
   2   2  10      312.47      345.68     45.97 o 
   3   2  10       86.51       99.23     34.46 o 
   4   2  10      656.20      638.54     81.01 o 
   5   2  10      778.56      837.77     32.08 o 
   6   2  10      244.68      265.13     21.48 o 
   7   2  10     1028.74     1103.79     37.96 o 
   8   2  10       89.65       83.71     13.85 o 
  -8   3  10       75.98       73.60     10.88 o 
  -7   3  10      752.48      819.43     37.26 o 
  -6   3  10      570.51      582.79     25.18 o 
  -5   3  10      233.25      248.46     24.44 o 
  -3   3  10     1295.30     1268.79     83.18 o 
  -2   3  10      968.24      954.71     55.49 o 
   0   3  10      599.15      594.21     26.09 o 
   1   3  10     4333.37     4091.86    126.79 o 
   2   3  10      963.39      942.22     77.35 o 
   3   3  10     1297.07     1354.53    106.05 o 
   4   3  10     1930.04     1889.52    140.79 o 
   5   3  10      232.28      175.59     51.12 o 
   8   3  10       75.87       56.77     12.81 o 
  -8   4  10       21.45       32.63      9.20 o 
  -7   4  10      122.67      137.26     17.86 o 
  -6   4  10      841.45      828.62     30.57 o 
  -5   4  10       26.18       29.28     14.27 o 
  -3   4  10      123.32      140.93     32.25 o 
  -2   4  10     1143.97     1013.05     60.00 o 
  -1   4  10      465.42      452.00     20.24 o 
   0   4  10     1578.23     1632.93     44.60 o 
   1   4  10      454.50      393.77     39.73 o 
   2   4  10     1145.37     1043.75     84.55 o 
   3   4  10      125.72      132.93     42.83 o 
   4   4  10     4296.85     4266.66    221.41 o 
   5   4  10       27.13       46.37     32.39 o 
   7   4  10      122.17      133.23     20.95 o 
   8   4  10       21.32       32.51     13.53 o 
  -8   5  10       19.66       13.14      6.85 o 
  -7   5  10      123.27      105.18     16.90 o 
  -6   5  10      483.80      506.15     24.27 o 
  -5   5  10     1313.66     1392.65     57.05 o 
  -3   5  10     2542.23     2526.93    121.00 o 
  -2   5  10      283.39      295.79     32.84 o 
  -1   5  10      580.30      592.90     47.90 o 
   0   5  10     1239.68     1348.07     50.57 o 
   1   5  10      582.18      601.61     47.45 o 
   2   5  10      284.74      310.01     30.24 o 
   3   5  10     2526.65     2567.32    158.13 o 
   4   5  10     1256.83     1223.00    122.21 o 
   5   5  10     1313.10     1263.59    136.26 o 
   7   5  10      123.91      127.92     21.64 o 
   8   5  10       20.43       23.21      9.58 o 
  -7   6  10      110.34      105.15     15.81 o 
  -6   6  10        9.08        6.68     11.66 o 
  -5   6  10     4237.42     4519.05    110.03 o 
  -4   6  10      193.94      171.17     20.21 o 
  -1   6  10     1063.32     1078.17     42.25 o 
   0   6  10       33.87       20.33     10.87 o 
   1   6  10     1062.54     1012.29     60.65 o 
   2   6  10       34.64       30.12     12.49 o 
   3   6  10     2423.70     2484.95    162.12 o 
   4   6  10      193.71      137.65     51.56 o 
   5   6  10     4222.92     4066.05    248.81 o 
   7   6  10      109.95      132.49     20.31 o 
  -7   7  10       58.30       59.32     11.98 o 
  -6   7  10      237.50      237.34     22.49 o 
  -5   7  10      370.58      428.58     34.90 o 
  -4   7  10     1236.00     1313.11     52.52 o 
  -1   7  10     1419.35     1391.29     99.54 o 
   0   7  10        0.01       -9.63     20.19 o 
   1   7  10     1425.36     1580.92    103.39 o 
   2   7  10      257.70      258.52     53.97 o 
   3   7  10      114.15       92.24     40.91 o 
   4   7  10     1241.88     1196.94    129.94 o 
   6   7  10      240.22      274.73     27.49 o 
   7   7  10       58.01       47.15     14.89 o 
  -7   8  10      138.23      126.59     10.08 o 
  -6   8  10      192.45      189.33     19.53 o 
  -5   8  10       70.09       71.01     14.45 o 
  -4   8  10       83.75       71.44     11.26 o 
  -3   8  10      404.79      405.16     33.35 o 
  -1   8  10      470.61      476.23     63.98 o 
   0   8  10     3568.00     3643.93    165.01 o 
   1   8  10      468.96      506.02     64.23 o 
   2   8  10      447.18      549.87     76.98 o 
   3   8  10      400.39      437.54     78.78 o 
   4   8  10       83.91       89.97     49.46 o 
   6   8  10      192.12      204.45     24.15 o 
   7   8  10      137.22      147.05     17.60 o 
  -7   9  10      380.04      335.40     34.80 o 
  -6   9  10      216.20      185.13     17.34 o 
  -5   9  10       49.45       52.33     13.67 o 
  -4   9  10      527.98      525.85     23.10 o 
  -3   9  10       72.99       49.42     19.25 o 
  -1   9  10      148.39      142.80     40.98 o 
   0   9  10     1577.40     1881.37    126.34 o 
   1   9  10      149.99      110.65     35.73 o 
   2   9  10     1362.52     1507.97     89.11 o 
   3   9  10       76.15       70.85     13.77 o 
   4   9  10      527.81      469.93     87.13 o 
   5   9  10       48.22       63.32     17.25 o 
   6   9  10      218.89      203.28     22.21 o 
   7   9  10      379.57      365.51     22.58 o 
  -6  10  10      134.11      124.91     10.85 o 
  -5  10  10        2.68       -2.86      8.95 o 
  -4  10  10      167.93      143.55     28.16 o 
  -3  10  10      799.29      843.16     33.34 o 
  -2  10  10      197.77      208.90     16.65 o 
  -1  10  10      735.10      750.75     66.82 o 
   0  10  10      154.70      188.25     46.54 o 
   1  10  10      744.14      794.74     38.26 o 
   2  10  10      194.72      186.81     18.87 o 
   3  10  10      802.78      814.91     94.02 o 
   5  10  10        2.21        2.78     11.33 o 
   6  10  10      135.36      124.97     16.44 o 
  -6  11  10       90.35       87.01     14.89 o 
  -5  11  10      345.49      348.41     29.44 o 
  -4  11  10      273.62      268.27     21.77 o 
  -3  11  10      203.99      197.65     18.39 o 
  -2  11  10     1038.01     1074.75     48.60 o 
  -1  11  10     1949.89     1820.26     66.63 o 
   0  11  10      518.81      591.73     20.37 o 
   1  11  10     1949.27     1818.14     42.77 o 
   2  11  10     1034.85     1039.24     43.15 o 
   3  11  10      204.85      189.29     23.88 o 
   6  11  10       91.96       84.61     12.37 o 
  -6  12  10       72.52       64.32     11.77 o 
  -5  12  10      335.54      330.66     25.78 o 
  -4  12  10      559.23      534.97     35.69 o 
  -3  12  10     1030.21     1059.47     30.47 o 
  -2  12  10      413.75      411.70     19.73 o 
  -1  12  10     3321.43     3528.09     56.20 o 
   0  12  10        3.22       10.26      7.40 o 
   1  12  10     3315.95     3418.18     62.37 o 
   2  12  10      410.99      401.26     34.48 o 
   3  12  10     1026.99     1014.48     49.50 o 
   4  12  10      556.45      569.38     33.01 o 
  -5  13  10      488.43      478.37     27.08 o 
  -4  13  10      201.47      191.51     20.79 o 
  -3  13  10     1203.19     1264.28     33.90 o 
  -2  13  10       27.66       33.74      9.16 o 
  -1  13  10     1517.83     1592.84     37.08 o 
   0  13  10      213.70      202.60     14.20 o 
   1  13  10     1511.27     1506.53     42.29 o 
   2  13  10       28.74       34.24     18.35 o 
   3  13  10     1200.16     1249.04     54.05 o 
   4  13  10      202.90      192.34     20.13 o 
  -5  14  10      513.66      494.39     23.73 o 
  -4  14  10      900.03      909.03     37.69 o 
  -3  14  10      114.92      106.56     10.78 o 
  -2  14  10     1308.26     1256.49     32.34 o 
  -1  14  10      301.75      282.99     16.48 o 
   0  14  10        1.12        9.57      7.98 o 
   1  14  10      301.68      289.77     31.10 o 
   2  14  10     1312.08     1269.25     58.29 o 
   3  14  10      115.25      100.39     18.38 o 
   4  14  10      902.57      876.82     36.10 o 
  -4  15  10      129.06      120.76     13.33 o 
  -3  15  10       52.16       47.74      9.91 o 
  -2  15  10       37.83       28.15      8.11 o 
  -1  15  10      215.87      208.47     13.94 o 
   0  15  10     1453.83     1444.80     32.68 o 
   1  15  10      213.62      211.41     27.16 o 
   2  15  10       37.70       43.05     16.85 o 
   3  15  10       50.36       44.00     13.54 o 
   4  15  10      129.02      144.79     13.48 o 
  -3  16  10      137.84      149.63     13.98 o 
  -2  16  10       48.64       42.14      7.31 o 
  -1  16  10       92.65      105.52      9.96 o 
   0  16  10        0.68        0.33      9.57 o 
   1  16  10       95.83      110.25     19.34 o 
   2  16  10       49.55       45.49     15.83 o 
   3  16  10      137.66      146.78     16.49 o 
  -2  17  10       70.96       63.97      7.06 o 
  -1  17  10       70.42       94.71     15.27 o 
   0  17  10       38.88       70.25     15.10 o 
   1  17  10       69.95       92.00     15.93 o 
   2  17  10       72.30       65.41     13.19 o 
   1   0  11      131.40      108.21     19.28 o 
   2   0  11     3246.84     3184.24    122.32 o 
   3   0  11        7.62       -4.52     20.97 o 
   4   0  11       52.31       48.26     29.07 o 
   5   0  11       45.32       48.45     23.98 o 
   6   0  11        1.01       -0.60     10.74 o 
   7   0  11      120.50      129.20     16.92 o 
   8   0  11      116.29      103.25      8.25 o 
  -8   1  11      184.11      186.97     14.29 o 
  -7   1  11      137.78      136.28     16.99 o 
  -6   1  11        0.70       -7.76     12.10 o 
  -5   1  11      382.28      386.12     29.76 o 
  -4   1  11      335.95      274.00     51.20 o 
  -3   1  11      700.80      704.82     67.30 o 
  -2   1  11     1524.70     1521.85     79.60 o 
  -1   1  11     1017.60      922.93     47.33 o 
   0   1  11        3.90        5.52      7.15 o 
   2   1  11     1513.74     1468.37     86.68 o 
   3   1  11      690.18      726.33     72.79 o 
   4   1  11      337.20      374.16     61.29 o 
   5   1  11      378.08      389.39     31.04 o 
   6   1  11        0.74        2.50     11.48 o 
   7   1  11      136.93      123.52     15.47 o 
   8   1  11      183.82      164.31      9.22 o 
  -8   2  11      232.06      207.81     14.97 o 
  -7   2  11       15.24       15.05     12.68 o 
  -6   2  11       83.07       86.68     12.12 o 
  -5   2  11      186.69      185.33     19.70 o 
  -4   2  11       91.66       65.75     27.31 o 
  -3   2  11      595.46      540.35     56.69 o 
  -2   2  11       23.31       14.82     15.74 o 
  -1   2  11     1112.92     1125.77     44.01 o 
   0   2  11      878.40      840.15     30.10 o 
   2   2  11       23.48        1.88     18.60 o 
   3   2  11      594.42      635.44     71.28 o 
   4   2  11       91.23      103.20     38.71 o 
   5   2  11      186.04      186.99     16.65 o 
   6   2  11       82.98      103.62     15.10 o 
   7   2  11       14.70       15.07      9.17 o 
   8   2  11      231.71      202.40     18.27 o 
  -8   3  11       43.70       48.79      9.64 o 
  -7   3  11       29.90       26.64     13.24 o 
  -6   3  11      104.08      107.38     13.83 o 
  -5   3  11      650.96      670.32     36.92 o 
  -3   3  11     2030.19     1885.74    101.39 o 
  -2   3  11     1425.68     1439.49     67.46 o 
   0   3  11       45.77       22.82      9.44 o 
   1   3  11      233.90      196.70     32.12 o 
   2   3  11     1422.12     1520.09     97.51 o 
   3   3  11     2013.85     1926.84    126.83 o 
   4   3  11       97.19       82.85     37.07 o 
   5   3  11      645.06      631.18     27.05 o 
   6   3  11      105.68      104.00     13.90 o 
   8   3  11       43.42       36.05     11.27 o 
  -8   4  11       17.77       21.84      8.17 o 
  -7   4  11        5.28       18.22     12.68 o 
  -6   4  11      186.24      191.60     16.64 o 
  -5   4  11      109.22      113.61     19.55 o 
  -1   4  11     1120.39     1091.80     68.81 o 
   0   4  11       17.61       16.80      9.80 o 
   1   4  11     1123.45     1058.15     65.93 o 
   2   4  11     2529.60     2644.03    136.73 o 
   3   4  11     1222.17     1245.64    106.37 o 
   4   4  11     1941.93     1930.54    150.17 o 
   5   4  11      108.58       96.36     41.96 o 
   7   4  11        4.84       18.15     15.43 o 
   8   4  11       18.26       14.76      9.97 o 
  -7   5  11      283.87      289.12     22.61 o 
  -6   5  11       90.05       97.87     17.94 o 
  -5   5  11      311.98      365.32     30.28 o 
  -4   5  11      407.87      395.52     28.48 o 
  -1   5  11     2185.74     2237.11    108.27 o 
   0   5  11      622.93      710.60     38.18 o 
   1   5  11     2195.99     2296.91     98.04 o 
   2   5  11     2652.37     2666.07    261.58 o 
   3   5  11      465.57      379.53     64.91 o 
   4   5  11      408.74      335.09     68.32 o 
   5   5  11      310.62      222.14     62.33 o 
   7   5  11      284.81      450.80     31.85 o 
  -7   6  11      254.06      255.55     20.67 o 
  -6   6  11      167.43      143.26     20.22 o 
  -5   6  11      122.10      116.52     13.39 o 
  -4   6  11      216.73      271.83     25.27 o 
  -1   6  11     1034.92     1063.24     81.76 o 
   0   6  11       99.17       52.21     14.69 o 
   1   6  11     1040.34     1044.85     64.96 o 
   2   6  11      371.77      395.25     39.44 o 
   3   6  11      762.06      853.90     98.12 o 
   4   6  11      216.74      165.38     52.41 o 
   5   6  11      121.19       72.41     38.95 o 
   7   6  11      250.21      207.80     22.16 o 
  -7   7  11       54.11       49.29     11.28 o 
  -6   7  11       96.46       91.21     16.34 o 
  -5   7  11      114.62      113.03     17.29 o 
  -4   7  11      205.55      204.66     19.37 o 
  -1   7  11     1057.74     1108.06     89.39 o 
   0   7  11      218.78      205.05     39.90 o 
   1   7  11     1059.28     1113.26     87.74 o 
   2   7  11       64.04       67.49     31.56 o 
   3   7  11       44.44       46.82     28.95 o 
   4   7  11      204.52      218.50     60.99 o 
   6   7  11       97.26       99.69     20.20 o 
   7   7  11       55.20       64.53     14.83 o 
  -7   8  11       27.22       16.04      6.10 o 
  -6   8  11      303.02      284.77     22.52 o 
  -5   8  11       50.59       46.95     14.26 o 
  -4   8  11      219.65      207.41     19.04 o 
  -3   8  11      192.94      239.76     28.41 o 
  -1   8  11      572.95      547.73     68.50 o 
   0   8  11      125.99      107.78     35.46 o 
   1   8  11      568.00      653.76     73.39 o 
   2   8  11      396.64      381.59     67.76 o 
   3   8  11      191.34      184.86     54.96 o 
   4   8  11      218.10      184.33     58.75 o 
   6   8  11      301.29      327.75     28.13 o 
   7   8  11       27.05       22.06     12.05 o 
  -7   9  11      349.88      319.46     28.47 o 
  -6   9  11      105.39      101.49     11.39 o 
  -5   9  11      601.41      608.38     30.40 o 
  -4   9  11      653.81      618.66     30.03 o 
  -3   9  11       38.85       33.52     18.25 o 
  -2   9  11      285.75      278.88     30.10 o 
   0   9  11        2.19       11.51     24.93 o 
   1   9  11      186.73      167.46     41.73 o 
   2   9  11      288.63      292.13     41.61 o 
   3   9  11       38.32       38.14     11.46 o 
   5   9  11      603.09      661.45     37.43 o 
   6   9  11      103.52      125.15     18.56 o 
   7   9  11      349.18      330.41     20.79 o 
  -6  10  11      378.80      338.83     15.19 o 
  -5  10  11      606.44      547.51     28.34 o 
  -4  10  11      826.48      801.27     44.97 o 
  -3  10  11      638.73      594.26     29.23 o 
  -2  10  11      475.43      452.61     23.74 o 
  -1  10  11      448.39      493.31     22.71 o 
   0  10  11       27.83       41.08     11.27 o 
   1  10  11      446.84      493.31     23.84 o 
   2  10  11      478.95      453.11     44.85 o 
   3  10  11      637.90      617.27     32.03 o 
   5  10  11      605.37      550.89     32.54 o 
   6  10  11      377.38      346.02     24.19 o 
  -6  11  11       94.10       88.24     14.12 o 
  -5  11  11      120.61      112.67     18.85 o 
  -4  11  11       42.59       59.23     17.09 o 
  -3  11  11     2968.96     3074.28     66.05 o 
  -2  11  11     1732.80     1765.23     53.17 o 
  -1  11  11     1348.73     1314.65     38.51 o 
   0  11  11     2262.66     2262.35     40.22 o 
   1  11  11     1337.43     1336.18     37.04 o 
   2  11  11     1719.70     1753.52     74.85 o 
   3  11  11     2956.18     2989.33     85.16 o 
   6  11  11       92.15       70.67     11.10 o 
  -6  12  11       45.73       36.96      9.64 o 
  -5  12  11      126.39      114.95     17.48 o 
  -4  12  11      262.12      243.53     24.89 o 
  -3  12  11      169.72      142.47     13.38 o 
  -2  12  11     1386.83     1429.51     35.87 o 
  -1  12  11      211.89      211.84     15.05 o 
   0  12  11       17.52       11.84      9.62 o 
   1  12  11      214.30      216.81     16.86 o 
   2  12  11     1385.65     1361.36     59.98 o 
   3  12  11      169.88      153.27     22.10 o 
  -5  13  11      271.78      252.49     20.16 o 
  -4  13  11       13.45       12.43     11.04 o 
  -3  13  11      903.07      898.29     27.44 o 
  -2  13  11       29.70       29.73      9.11 o 
  -1  13  11     1739.56     1756.35     39.54 o 
   0  13  11        0.10        8.11      7.96 o 
   1  13  11     1738.98     1689.75     45.38 o 
   2  13  11       29.74       28.40     16.03 o 
   3  13  11      901.89      910.35     45.87 o 
   4  13  11       13.70       18.14     10.80 o 
  -5  14  11      105.44      103.46     12.15 o 
  -4  14  11     1506.44     1518.86     48.87 o 
  -3  14  11       70.96       71.77      9.68 o 
  -2  14  11       19.41       14.41      8.25 o 
  -1  14  11      558.70      613.94     23.17 o 
   0  14  11      441.02      405.95     30.17 o 
   1  14  11      559.26      651.74     43.93 o 
   2  14  11       19.19        3.80     14.59 o 
   3  14  11       72.41       59.28     15.70 o 
   4  14  11     1505.20     1644.72     46.96 o 
  -4  15  11      119.48      118.27     13.22 o 
  -3  15  11      422.66      397.54     17.52 o 
  -2  15  11      477.19      461.40     18.58 o 
  -1  15  11      470.11      462.93     19.45 o 
   0  15  11       81.24       91.44     10.20 o 
   1  15  11      471.49      469.54     36.56 o 
   2  15  11      481.78      478.53     33.22 o 
   3  15  11      422.47      387.61     26.47 o 
  -3  16  11      149.16      171.50     14.85 o 
  -2  16  11        5.88        6.54      7.79 o 
  -1  16  11       95.56       98.75     11.24 o 
   0  16  11       13.21        3.98      9.22 o 
   1  16  11       94.96      101.25     19.50 o 
   2  16  11        6.30        6.64     11.90 o 
   3  16  11      148.46      172.75     16.63 o 
  -2  17  11       44.20       54.06     16.16 o 
  -1  17  11      295.82      321.66     23.81 o 
   0  17  11       11.16       10.87     11.91 o 
   1  17  11      293.16      344.87     25.50 o 
   2  17  11       43.45       65.84     12.68 o 
   0   0  12     4201.54     3460.68    199.68 o 
   1   0  12      388.71      529.56     40.07 o 
   2   0  12      260.84      309.20     40.86 o 
   3   0  12     1185.48     1194.69     90.81 o 
   4   0  12      591.58      640.01     77.73 o 
   5   0  12      143.55      142.68     16.57 o 
   6   0  12       15.95       23.00     13.31 o 
   7   0  12        7.93        7.23     10.25 o 
   8   0  12       82.32       86.77      7.55 o 
  -8   1  12       85.09       76.61      9.55 o 
  -7   1  12        1.41        0.66     11.06 o 
  -6   1  12      482.85      509.97     32.04 o 
  -5   1  12      106.72      109.85     11.31 o 
  -4   1  12        1.67      -11.47     22.00 o 
  -3   1  12      656.81      645.62     65.87 o 
  -2   1  12     1633.97     1713.13     85.23 o 
  -1   1  12     4332.49     4335.88    109.38 o 
   0   1  12     5163.31     4576.15     82.43 o 
   2   1  12     1638.13     1667.14     93.58 o 
   3   1  12      651.90      710.84     73.37 o 
   4   1  12        1.81        3.01     21.73 o 
   5   1  12      106.27      136.16     15.34 o 
   6   1  12      483.42      529.64     30.02 o 
   7   1  12        1.44       15.22     10.37 o 
   8   1  12       85.19       81.65      6.93 o 
  -8   2  12      118.33      126.38     12.27 o 
  -7   2  12      140.05      155.18     18.25 o 
  -6   2  12       25.08       23.69     13.57 o 
  -5   2  12      152.31      148.48     13.38 o 
  -4   2  12      211.81      197.79     41.64 o 
  -3   2  12      168.62      175.54     34.07 o 
  -2   2  12     2047.43     1929.22     86.45 o 
  -1   2  12      288.76      330.49     24.13 o 
   0   2  12      763.31      746.90     29.38 o 
   1   2  12      289.89      332.32     42.36 o 
   2   2  12     2043.38     1924.00    106.48 o 
   3   2  12      166.35      180.64     41.29 o 
   4   2  12      213.35      205.52     47.99 o 
   5   2  12      156.18      158.24     15.86 o 
   6   2  12       25.33       42.10     12.49 o 
   7   2  12      142.02      150.54     15.26 o 
   8   2  12      118.13       98.53     13.57 o 
  -8   3  12        6.46       13.49      7.31 o 
  -7   3  12       33.44       35.03     13.98 o 
  -6   3  12      231.95      230.31     23.05 o 
  -5   3  12      237.52      238.53     16.27 o 
  -3   3  12     1761.88     1655.30     94.51 o 
  -2   3  12       37.91       38.59     12.65 o 
   0   3  12     6890.44     6902.61     99.79 o 
   1   3  12      225.10      254.74     37.18 o 
   2   3  12       38.05       42.26     25.10 o 
   3   3  12     1763.21     1724.13    122.97 o 
   4   3  12      821.09      729.36     90.09 o 
   5   3  12      236.29      226.84     17.75 o 
   6   3  12      228.80      237.20     19.37 o 
   8   3  12        6.35       -4.28      9.69 o 
  -8   4  12      185.08      175.81     13.18 o 
  -7   4  12       33.34       22.06     13.46 o 
  -6   4  12      199.56      207.99     22.45 o 
  -5   4  12       81.23       74.97     15.15 o 
  -1   4  12     1736.46     1677.33     86.46 o 
   0   4  12    10219.90    10501.24    134.29 o 
   1   4  12     1736.73     1595.41     85.03 o 
   2   4  12     4636.20     4991.76    193.11 o 
   3   4  12      106.25      111.88     40.02 o 
   4   4  12      988.11     1104.45    114.99 o 
   5   4  12       81.63       91.62     42.91 o 
   7   4  12       33.10       19.45     14.72 o 
   8   4  12      185.14      158.77     15.46 o 
  -7   5  12      511.49      494.27     27.51 o 
  -6   5  12      140.55      136.34     19.33 o 
  -5   5  12      364.36      393.98     41.25 o 
  -4   5  12      253.61      266.14     25.18 o 
  -1   5  12     4344.21     4345.94    154.26 o 
   0   5  12     7902.22     8210.26    142.69 o 
   1   5  12     4337.55     4307.17    142.67 o 
   2   5  12     2952.63     2808.20    256.61 o 
   3   5  12      959.24      969.19     99.35 o 
   4   5  12      255.31      233.29     58.41 o 
   5   5  12      365.88      428.63     84.89 o 
   7   5  12      513.12      464.47     32.28 o 
  -7   6  12      244.79      240.52     19.82 o 
  -6   6  12       48.84       54.23     14.74 o 
  -5   6  12      252.11      267.03     24.63 o 
  -4   6  12       41.10       59.89     13.04 o 
  -1   6  12     1182.80     1244.88     88.10 o 
   0   6  12     5275.27     5623.48    118.19 o 
   1   6  12     1185.29     1220.46     73.91 o 
   2   6  12      436.14      409.83     48.27 o 
   3   6  12      128.36      112.64     43.82 o 
   4   6  12       41.04       27.84     30.40 o 
   7   6  12      244.93      261.38     24.44 o 
  -7   7  12      161.24      121.77     18.08 o 
  -6   7  12      377.28      341.58     25.41 o 
  -5   7  12      194.23      172.53     20.47 o 
  -4   7  12       11.86        5.38      9.25 o 
  -1   7  12      221.88      263.76     46.76 o 
   0   7  12       16.55       30.27     22.53 o 
   1   7  12      223.49      218.01     44.09 o 
   2   7  12      532.10      597.75     80.41 o 
   3   7  12      278.33      278.38     60.96 o 
   4   7  12       11.63       22.77     31.91 o 
   6   7  12      380.30      390.78     31.54 o 
   7   7  12      161.48      167.62     19.39 o 
  -7   8  12       32.62       34.48      8.26 o 
  -6   8  12     1232.03     1191.49     42.23 o 
  -5   8  12      148.46      157.91     18.49 o 
  -4   8  12     1530.90     1508.54     48.13 o 
  -3   8  12      334.78      325.62     33.14 o 
  -1   8  12     1027.69      949.39     89.39 o 
   0   8  12        7.12       32.73     26.60 o 
   1   8  12     1033.48     1048.97     92.30 o 
   2   8  12      942.95     1091.91    110.88 o 
   3   8  12      334.95      341.92     74.37 o 
   4   8  12     1534.25     1372.72    143.81 o 
   6   8  12     1239.00     1265.02     51.51 o 
   7   8  12       31.56       30.20     11.01 o 
  -7   9  12      132.39      129.23     24.06 o 
  -6   9  12       50.40       39.18     12.93 o 
  -5   9  12      123.03      128.61     16.66 o 
  -4   9  12       10.82       15.81      9.63 o 
  -3   9  12      990.94      972.92     35.98 o 
  -2   9  12      165.55      150.06     14.14 o 
   0   9  12        1.71       38.82     26.32 o 
   1   9  12      155.49      136.47     38.89 o 
   2   9  12      164.34      142.05     31.40 o 
   3   9  12      993.06     1165.73    130.01 o 
   5   9  12      119.61      119.71     19.52 o 
   6   9  12       49.00       47.59     14.09 o 
   7   9  12      133.64      126.29     13.46 o 
  -6  10  12      204.28      193.96     11.72 o 
  -5  10  12       25.31       26.25      7.78 o 
  -4  10  12      581.30      582.61     37.88 o 
  -3  10  12      742.64      755.59     32.60 o 
  -2  10  12      747.28      783.59     30.71 o 
  -1  10  12      344.20      346.20     19.74 o 
   0  10  12      122.42      106.04     14.21 o 
   1  10  12      345.39      347.22     18.68 o 
   2  10  12      745.82      805.91     36.67 o 
   3  10  12      743.48      726.96     34.60 o 
   5  10  12       25.80       36.45     13.46 o 
   6  10  12      201.24      208.89     18.87 o 
  -6  11  12       84.54       98.61     14.48 o 
  -5  11  12      753.71      763.57     39.58 o 
  -4  11  12      461.07      498.51     35.49 o 
  -3  11  12      389.94      377.43     24.23 o 
  -2  11  12      455.03      444.09     24.70 o 
  -1  11  12     2184.86     2314.89     52.31 o 
   0  11  12     2350.56     2433.37     42.47 o 
   1  11  12     2187.72     2222.01     49.07 o 
   2  11  12      456.24      496.25     38.91 o 
   3  11  12      390.41      375.14     30.25 o 
   6  11  12       84.90       76.92     10.99 o 
  -6  12  12       74.35       72.04     10.70 o 
  -5  12  12      208.38      217.84     21.51 o 
  -4  12  12      200.32      190.85     22.52 o 
  -3  12  12      322.56      327.42     18.21 o 
  -2  12  12      700.70      743.69     26.10 o 
  -1  12  12      911.96      957.33     28.88 o 
   0  12  12     2698.15     2779.11     47.16 o 
   1  12  12      913.51      950.98     32.46 o 
   2  12  12      697.77      737.63     44.22 o 
   3  12  12      324.15      308.41     27.80 o 
  -5  13  12      165.86      151.45     16.23 o 
  -4  13  12       21.15       10.90     10.87 o 
  -3  13  12       93.59       93.36     11.49 o 
  -2  13  12      252.98      239.32     16.00 o 
  -1  13  12       24.02       27.95      9.29 o 
   0  13  12      236.02      217.04     15.77 o 
   1  13  12       24.39       26.45     10.49 o 
   2  13  12      252.41      229.41     26.31 o 
   3  13  12       90.99       94.15     18.90 o 
  -4  14  12       58.14       47.70     11.88 o 
  -3  14  12        2.29        2.75      7.84 o 
  -2  14  12       56.39       69.82     10.27 o 
  -1  14  12       65.59       81.25     11.02 o 
   0  14  12        0.05        0.97      7.77 o 
   1  14  12       64.60       76.54     20.33 o 
   2  14  12       56.45       69.83     18.90 o 
   3  14  12        2.28       -8.65     12.06 o 
  -4  15  12        4.67        5.89      7.83 o 
  -3  15  12       32.78       22.08      7.15 o 
  -2  15  12       45.74       39.50      8.42 o 
  -1  15  12       86.02       98.12     10.69 o 
   0  15  12       90.65       90.34     10.39 o 
   1  15  12       86.39       77.41     19.89 o 
   2  15  12       47.52       60.44     16.55 o 
   3  15  12       32.45       33.19     11.57 o 
  -3  16  12       35.77       37.16      9.19 o 
  -2  16  12        0.96        7.05      6.76 o 
  -1  16  12       13.45       17.28      6.83 o 
   0  16  12       15.06       13.36     13.89 o 
   1  16  12       12.94       31.98     15.33 o 
   2  16  12        0.64       16.45     11.96 o 
   3  16  12       36.82       42.30     10.27 o 
  -2  17  12       71.14       64.90      6.68 o 
  -1  17  12       24.92       30.86     11.75 o 
   0  17  12      158.09      166.26     18.92 o 
   1  17  12       26.27       26.99     11.32 o 
   2  17  12       69.05       68.80     12.34 o 
   1   0  13        4.60        1.81     12.27 o 
   2   0  13      104.75       81.38     23.68 o 
   3   0  13     1454.64     1497.76    101.97 o 
   4   0  13      278.94      321.49     54.93 o 
   5   0  13      867.68      836.80    113.46 o 
   6   0  13       61.51       62.27     14.62 o 
   7   0  13      189.69      204.96     19.49 o 
   8   0  13        7.11        6.47      4.94 o 
  -8   1  13       54.38       55.94      6.40 o 
  -7   1  13       49.60       44.41     13.34 o 
  -6   1  13        4.69        6.42     11.87 o 
  -5   1  13      164.26      165.51     17.83 o 
  -4   1  13      691.03      703.58     79.15 o 
  -3   1  13      783.94      692.53     67.53 o 
  -2   1  13      713.95      770.80     57.84 o 
  -1   1  13     1738.00     1786.17     68.43 o 
   0   1  13        7.50        8.09      8.05 o 
   1   1  13     1744.45     1769.01     95.88 o 
   2   1  13      710.04      748.90     64.37 o 
   3   1  13      787.87      644.55     70.31 o 
   4   1  13      689.16      655.24     81.57 o 
   5   1  13      162.48      167.29     17.32 o 
   6   1  13        4.94        7.27     12.18 o 
   7   1  13       49.10       41.21     11.51 o 
   8   1  13       54.14       46.06      5.59 o 
  -8   2  13      201.47      180.07     13.15 o 
  -7   2  13       39.63       53.39     14.38 o 
  -6   2  13       72.88       84.75     16.52 o 
  -5   2  13       40.56       49.09     13.41 o 
  -4   2  13      417.77      356.60     54.92 o 
  -3   2  13       66.41       88.35     26.34 o 
  -2   2  13      243.33      258.25     32.29 o 
  -1   2  13     1199.34     1189.50     45.81 o 
   0   2  13        6.90        8.88      8.21 o 
   1   2  13     1191.76     1084.91     73.78 o 
   2   2  13      240.80      224.09     40.36 o 
   3   2  13       66.42       36.92     28.22 o 
   4   2  13      415.41      466.42     72.37 o 
   5   2  13       41.72       31.69     23.19 o 
   6   2  13       73.90       73.37     14.00 o 
   7   2  13       40.82       45.37     10.72 o 
   8   2  13      202.47      185.88     16.41 o 
  -8   3  13       81.63       78.76      9.72 o 
  -7   3  13       36.85       36.15     13.08 o 
  -6   3  13       80.36       85.18     17.51 o 
  -5   3  13      110.49       98.58     16.90 o 
   0   3  13     1230.85     1200.03     40.67 o 
   1   3  13      926.01      902.18     67.50 o 
   2   3  13     3662.21     3715.35    160.15 o 
   3   3  13      428.73      358.20     59.49 o 
   4   3  13      413.52      378.42     67.17 o 
   5   3  13      109.93      109.45     27.38 o 
   6   3  13       80.34      112.68     14.81 o 
   8   3  13       80.65       81.07     12.45 o 
  -7   4  13       28.62       27.45     12.29 o 
  -6   4  13      684.90      696.17     37.65 o 
  -5   4  13      475.54      428.59     30.28 o 
  -4   4  13       29.70       37.16     11.54 o 
   0   4  13     1824.37     1896.43     53.66 o 
   1   4  13      417.96      390.56     46.04 o 
   2   4  13      407.26      405.42     37.82 o 
   3   4  13     1552.93     1442.84    119.13 o 
   4   4  13       30.19        3.56     27.39 o 
   5   4  13      478.11      345.11     71.87 o 
  -7   5  13      274.29      269.65     21.61 o 
  -6   5  13      451.51      463.87     29.99 o 
  -5   5  13     3988.13     4144.04     93.45 o 
  -4   5  13      819.87      800.52     35.54 o 
  -1   5  13      333.62      369.63     46.75 o 
   0   5  13      232.75      245.10     25.83 o 
   1   5  13      335.14      363.24     44.22 o 
   2   5  13      146.67      200.39     29.01 o 
   3   5  13     2574.33     2708.70    104.86 o 
   4   5  13      816.60      818.98    103.65 o 
   5   5  13     3999.61     3787.02    236.29 o 
   7   5  13      274.33      252.28     24.23 o 
  -7   6  13       66.14       57.47      8.29 o 
  -6   6  13      142.16      132.59     18.68 o 
  -5   6  13      202.78      183.47     21.40 o 
  -4   6  13       29.03       17.35     10.45 o 
  -1   6  13      400.52      512.84     58.28 o 
   0   6  13        1.14        4.64     11.50 o 
   1   6  13      397.22      433.42     46.70 o 
   2   6  13     1299.62     1312.98     66.32 o 
   3   6  13      360.62      326.60     63.78 o 
   4   6  13       28.36       26.47     32.52 o 
   7   6  13       64.42       73.85     16.43 o 
  -7   7  13      387.16      303.08     56.57 o 
  -6   7  13      392.13      412.53     26.47 o 
  -5   7  13      274.94      271.06     23.69 o 
  -4   7  13     2482.76     2631.32     66.84 o 
  -3   7  13      208.11      214.65     27.45 o 
  -1   7  13      312.11      323.48     32.70 o 
   0   7  13      148.40      102.88     30.98 o 
   1   7  13      318.16      333.71     51.96 o 
   2   7  13     1219.50     1234.85    115.35 o 
   3   7  13      211.36      254.76     62.18 o 
   4   7  13     2499.94     2649.87    196.01 o 
   7   7  13      390.26      354.04     24.93 o 
  -7   8  13       32.77       20.97      5.76 o 
  -6   8  13      239.31      198.80     14.49 o 
  -5   8  13      639.33      648.59     32.88 o 
  -4   8  13      620.01      581.38     30.18 o 
  -3   8  13      451.14      429.97     51.83 o 
   0   8  13      166.27      222.17     45.74 o 
   1   8  13     1546.24     1395.16    106.35 o 
   2   8  13      708.47      789.90     96.55 o 
   3   8  13      448.45      411.80     77.18 o 
   4   8  13      619.77      541.13     93.04 o 
   6   8  13      235.86      209.45     22.93 o 
   7   8  13       32.45       21.38     10.45 o 
  -6   9  13      199.04      174.87     12.40 o 
  -5   9  13      435.56      387.16     19.53 o 
  -4   9  13      336.60      321.13     17.58 o 
  -3   9  13       82.36       75.09     13.74 o 
  -2   9  13      385.02      381.83     21.54 o 
   0   9  13        7.55       -4.19     22.00 o 
   1   9  13      522.58      449.97     65.89 o 
   2   9  13      379.05      358.06     24.32 o 
   3   9  13       83.03       71.07     37.29 o 
   5   9  13      435.73      434.10     30.05 o 
   6   9  13      200.00      184.37     20.35 o 
  -6  10  13      797.99      756.53     20.79 o 
  -5  10  13      385.46      356.29     17.36 o 
  -4  10  13       23.63       20.58     14.54 o 
  -3  10  13       54.63       57.85     12.61 o 
  -2  10  13      722.34      759.33     30.49 o 
  -1  10  13      216.51      220.20     16.59 o 
   0  10  13     1170.76     1217.63     33.17 o 
   1  10  13      216.90      205.76     15.29 o 
   2  10  13      724.31      793.19     36.68 o 
   3  10  13       53.79       65.72     15.51 o 
   5  10  13      383.24      357.70     25.80 o 
   6  10  13      798.71      792.41     32.96 o 
  -6  11  13        4.17       -9.36      9.36 o 
  -5  11  13      227.63      200.20     22.15 o 
  -4  11  13      455.84      453.08     33.33 o 
  -3  11  13       80.82      100.15     15.37 o 
  -2  11  13     1297.68     1369.65     42.27 o 
  -1  11  13      401.14      428.76     23.04 o 
   0  11  13      806.81      810.07     37.54 o 
   1  11  13      400.32      391.85     21.33 o 
   2  11  13     1297.51     1346.42     49.46 o 
   3  11  13       83.51       84.53     17.43 o 
  -5  12  13      282.14      267.09     22.14 o 
  -4  12  13        1.47        9.32     12.01 o 
  -3  12  13      881.24      945.17     29.29 o 
  -2  12  13       47.79       34.97      9.83 o 
  -1  12  13       60.30       63.37     10.19 o 
   0  12  13      199.63      199.58     13.97 o 
   1  12  13       59.13       71.45     12.43 o 
   2  12  13       47.44       36.12     15.75 o 
   3  12  13      883.90      924.83     45.63 o 
  -5  13  13      131.41      105.19     14.10 o 
  -4  13  13      311.94      315.09     24.57 o 
  -3  13  13      479.46      480.71     23.88 o 
  -2  13  13      134.33      147.28     13.64 o 
  -1  13  13      441.43      469.81     21.10 o 
   0  13  13        1.71        1.31      7.97 o 
   1  13  13      438.47      470.25     24.65 o 
   2  13  13      134.00      126.53     21.81 o 
   3  13  13      476.83      515.64     33.64 o 
  -4  14  13       82.98       86.66     13.54 o 
  -3  14  13       52.01       53.04      9.85 o 
  -2  14  13       18.74       22.29     11.26 o 
  -1  14  13       12.84        3.24      8.57 o 
   0  14  13        0.00        4.69      7.95 o 
   1  14  13       12.38        3.58     15.50 o 
   2  14  13       18.40       -0.77     15.64 o 
   3  14  13       51.91       57.16     13.43 o 
  -4  15  13       36.52       28.30      8.53 o 
  -3  15  13      107.51      145.23     44.21 o 
  -2  15  13       31.67       32.35      9.18 o 
  -1  15  13      191.62      187.44     13.43 o 
   0  15  13      206.50      214.97     13.68 o 
   1  15  13      191.50      189.30     24.70 o 
   2  15  13       31.58       38.41     15.28 o 
   3  15  13      107.46      128.12     15.78 o 
  -3  16  13      138.56      119.95     12.43 o 
  -2  16  13       84.75       86.92     18.25 o 
  -1  16  13       44.89       51.80      9.18 o 
   0  16  13        3.80       -4.62     13.21 o 
   1  16  13       46.17       53.21     15.78 o 
   2  16  13       84.84       76.47     14.12 o 
   3  16  13      138.69      149.94     14.24 o 
  -1  17  13        4.72        8.61      9.91 o 
   0  17  13      115.83      142.93     17.49 o 
   1  17  13        4.53        9.32     10.41 o 
   0   0  14      601.10      485.79     51.83 o 
   1   0  14       93.78       73.18     18.86 o 
   2   0  14      233.91      240.99     37.46 o 
   3   0  14       49.09       41.36     21.80 o 
   4   0  14       16.20       -7.18     19.86 o 
   5   0  14      529.34      552.87     29.07 o 
   6   0  14      151.46      174.04     20.61 o 
   7   0  14       84.63       79.24     14.22 o 
   8   0  14        0.86       -0.29      4.42 o 
  -8   1  14       22.99       17.15      4.79 o 
  -7   1  14      109.26      129.79     16.12 o 
  -6   1  14       38.06       31.89     14.37 o 
  -5   1  14      534.37      504.75     29.89 o 
  -4   1  14      140.17       78.75     28.75 o 
  -3   1  14     1168.91     1116.76     85.76 o 
  -2   1  14     2162.35     2231.24    100.06 o 
  -1   1  14      494.77      464.17     35.99 o 
   0   1  14      205.42      217.17     16.10 o 
   1   1  14      491.49      482.01     55.07 o 
   2   1  14     2163.39     2089.81    109.19 o 
   3   1  14     1171.84     1219.11     96.82 o 
   4   1  14      141.59      101.85     36.64 o 
   5   1  14      538.16      487.27     50.72 o 
   6   1  14       38.20       53.77     16.03 o 
   7   1  14      110.15      119.30     14.70 o 
   8   1  14       23.25       24.48      9.51 o 
  -8   2  14       12.22        4.58      6.57 o 
  -7   2  14       98.15       87.41     15.33 o 
  -6   2  14      331.12      324.77     26.90 o 
  -5   2  14      399.37      384.68     27.36 o 
  -3   2  14     1388.02     1406.25     90.50 o 
  -2   2  14     1326.66     1294.99     68.99 o 
   0   2  14       90.17       98.58     13.93 o 
   1   2  14     1828.68     1725.52     96.31 o 
   2   2  14     1335.74     1410.17     93.62 o 
   3   2  14     1394.71     1471.70    109.77 o 
   4   2  14     1520.00     1482.60    126.21 o 
   5   2  14      393.61      375.53     26.56 o 
   6   2  14      330.86      376.22     24.78 o 
   7   2  14       97.30       90.85     12.71 o 
   8   2  14       12.83       13.55      8.46 o 
  -7   3  14       94.80       93.64     14.89 o 
  -6   3  14       30.77       45.18     15.00 o 
  -5   3  14       62.13       63.59     14.87 o 
  -4   3  14      615.12      668.47     31.51 o 
   0   3  14     2392.62     2599.00     62.16 o 
   1   3  14     5939.50     6029.10    187.28 o 
   2   3  14     1887.54     1837.51    112.99 o 
   3   3  14      386.93      303.60     54.39 o 
   4   3  14      611.52      659.65     86.39 o 
   5   3  14       59.57       56.88     31.69 o 
   6   3  14       29.84       36.54     11.27 o 
  -7   4  14      176.94      180.30     18.43 o 
  -6   4  14       10.38        9.75     13.05 o 
  -5   4  14      491.40      487.40     30.94 o 
  -4   4  14      506.79      527.35     28.63 o 
   0   4  14     1779.67     1731.13     53.03 o 
   1   4  14     1509.21     1484.31     89.29 o 
   2   4  14     1544.36     1613.12     73.65 o 
   3   4  14      747.85      960.78     97.95 o 
   4   4  14      504.86      482.92     78.66 o 
   5   4  14      493.92      493.08     83.86 o 
  -7   5  14       60.68       37.83     24.05 o 
  -6   5  14       55.55       58.84     15.17 o 
  -5   5  14      157.57      123.91     19.00 o 
  -4   5  14      950.19      892.71     38.48 o 
   0   5  14     1470.36     1423.76     59.67 o 
   1   5  14      351.06      319.47     43.42 o 
   2   5  14      519.39      470.00     43.12 o 
   3   5  14       27.12       42.85     17.68 o 
   4   5  14      952.94      911.34    109.30 o 
   7   5  14       62.06       49.83     15.45 o 
  -7   6  14      178.37      128.49     31.48 o 
  -6   6  14       52.59       32.98     13.96 o 
  -5   6  14      536.86      529.44     31.50 o 
  -4   6  14      507.10      543.94     29.93 o 
  -1   6  14      447.87      434.83     38.05 o 
   0   6  14      726.51      622.21     41.25 o 
   1   6  14      450.80      400.26     35.76 o 
   2   6  14      901.88      934.24     87.04 o 
   3   6  14       38.13       44.36     28.88 o 
   4   6  14      500.61      525.54     88.32 o 
   7   6  14      177.61      181.60     20.26 o 
  -7   7  14       75.31       56.88     13.97 o 
  -6   7  14      395.54      352.39     24.43 o 
  -5   7  14      841.67      832.90     38.58 o 
  -4   7  14      174.23      172.37     18.80 o 
  -1   7  14      305.85      293.00     42.26 o 
   0   7  14     1203.37     1421.71    100.78 o 
   1   7  14      309.88      318.03     52.03 o 
   2   7  14      366.50      381.36     66.98 o 
   3   7  14       75.19       75.57     38.04 o 
   4   7  14      175.45      144.90     49.06 o 
   7   7  14       76.68       60.63     13.30 o 
  -7   8  14      303.06      238.07     37.43 o 
  -6   8  14      118.76      121.28     11.64 o 
  -5   8  14      558.56      546.25     23.60 o 
  -4   8  14       31.34       26.76      8.85 o 
  -3   8  14     3772.78     3963.28     95.52 o 
  -2   8  14       35.19       46.09     12.63 o 
   0   8  14      298.91      212.52     44.83 o 
   1   8  14      371.98      316.03     53.16 o 
   2   8  14       33.83       34.99     30.31 o 
   3   8  14     3769.14     3947.89    233.04 o 
   6   8  14      119.09      116.39     18.58 o 
   7   8  14      301.40      261.86     19.01 o 
  -6   9  14       24.96       29.58      7.20 o 
  -5   9  14      154.45      158.26     13.58 o 
  -4   9  14      413.72      416.80     19.73 o 
  -3   9  14      126.20      112.30     15.75 o 
  -2   9  14       30.34       21.64      8.34 o 
  -1   9  14       98.17       66.65     12.44 o 
   0   9  14        7.19        0.08     21.46 o 
   1   9  14      101.40       95.19     14.20 o 
   2   9  14       30.01       14.49      9.48 o 
   3   9  14      126.03       64.13     40.10 o 
   5   9  14      155.55      178.06     21.07 o 
   6   9  14       25.08       27.60     12.59 o 
  -6  10  14     1144.72     1075.00     48.94 o 
  -5  10  14      751.50      692.36     23.03 o 
  -4  10  14     1098.64     1066.10     50.24 o 
  -3  10  14     1611.58     1623.80     47.45 o 
  -2  10  14      255.61      235.11     18.74 o 
  -1  10  14      964.46      888.15     31.60 o 
   0  10  14      508.24      532.16     22.31 o 
   1  10  14      964.34      929.86     30.77 o 
   2  10  14      255.68      264.14     22.33 o 
   3  10  14     1610.27     1621.60     91.77 o 
   5  10  14      751.59      664.94     33.58 o 
   6  10  14     1147.41      999.90     35.96 o 
  -6  11  14      347.84      307.62     20.22 o 
  -5  11  14      628.02      615.95     34.45 o 
  -4  11  14      389.56      353.28     30.02 o 
  -3  11  14      390.52      422.92     25.34 o 
  -2  11  14      651.03      662.02     30.41 o 
  -1  11  14      656.92      650.47     28.31 o 
   0  11  14      406.82      433.36     25.68 o 
   1  11  14      653.35      662.12     27.39 o 
   2  11  14      652.78      626.35     36.60 o 
   3  11  14      388.28      422.62     31.09 o 
  -5  12  14      426.05      449.65     27.02 o 
  -4  12  14      108.00       85.61     16.54 o 
  -3  12  14      121.25      128.78     15.12 o 
  -2  12  14      523.13      551.39     28.07 o 
  -1  12  14      152.17      146.79     13.20 o 
   0  12  14     1345.37     1371.16     34.19 o 
   1  12  14      150.17      139.25     15.50 o 
   2  12  14      526.89      568.62     39.13 o 
   3  12  14      119.91      128.48     20.24 o 
  -5  13  14      214.26      214.26     17.18 o 
  -4  13  14      224.99      244.73     21.69 o 
  -3  13  14      154.10      151.25     14.54 o 
  -2  13  14        3.49        4.03      8.30 o 
  -1  13  14      319.20      322.20     20.19 o 
   0  13  14       44.25       44.09      9.53 o 
   1  13  14      317.63      310.16     20.84 o 
   2  13  14        3.98       -1.03     14.91 o 
   3  13  14      153.61      160.07     20.53 o 
  -4  14  14       15.52        2.58      8.90 o 
  -3  14  14       64.95       70.39     10.70 o 
  -2  14  14       51.68       39.98     10.66 o 
  -1  14  14       13.47       10.68      8.92 o 
   0  14  14       30.15       37.83      9.27 o 
   1  14  14       13.79       18.51     17.13 o 
   2  14  14       51.72       35.44     14.77 o 
   3  14  14       63.08       61.73     13.86 o 
  -4  15  14       34.48       25.70      8.08 o 
  -3  15  14       69.97       69.13      8.82 o 
  -2  15  14       76.00       66.91     10.18 o 
  -1  15  14      155.14      164.47     14.91 o 
   0  15  14       93.64       94.35     12.35 o 
   1  15  14      153.77      147.27     21.88 o 
   2  15  14       76.14       88.64     17.14 o 
   3  15  14       69.34       63.58     12.78 o 
  -3  16  14        2.13        9.22      7.30 o 
  -2  16  14       29.46       28.76      7.25 o 
  -1  16  14      220.59      283.28     24.87 o 
   0  16  14       13.08       12.38     13.64 o 
   1  16  14      219.93      252.12     24.13 o 
   2  16  14       27.43       21.38     10.58 o 
   3  16  14        2.20       12.14      7.58 o 
  -1  17  14        0.31        5.88      9.10 o 
   0  17  14       58.10       64.13     14.61 o 
   1  17  14        0.57       -2.88      9.24 o 
   1   0  15        6.36        1.02     11.42 o 
   2   0  15      182.31      194.97     34.66 o 
   3   0  15       38.55       16.73     18.79 o 
   4   0  15       18.12       28.21     23.62 o 
   5   0  15      235.28      221.28     19.39 o 
   6   0  15       10.86       20.87     13.21 o 
   7   0  15      800.64      844.50     34.67 o 
  -7   1  15       32.23       30.44     11.44 o 
  -6   1  15      136.97      133.83     18.18 o 
  -5   1  15       91.36       66.20     15.04 o 
  -4   1  15      127.78      149.92     37.98 o 
  -3   1  15       10.26       31.92     20.90 o 
  -2   1  15     2179.47     2377.82    103.13 o 
  -1   1  15     1367.57     1385.22     52.02 o 
   0   1  15    10944.90    11149.28    128.79 o 
   1   1  15     1372.19     1317.89     92.57 o 
   2   1  15     2179.41     2235.13    113.87 o 
   3   1  15       11.16        5.82     20.73 o 
   4   1  15      128.87      100.40     34.66 o 
   5   1  15       90.22       76.17     23.28 o 
   6   1  15      136.33      145.17     18.26 o 
   7   1  15       33.74       37.29     10.68 o 
  -7   2  15      113.07      105.56     15.14 o 
  -6   2  15      305.82      313.78     26.39 o 
  -5   2  15       84.18       71.88     15.58 o 
  -4   2  15       28.64       29.38     10.68 o 
   0   2  15     2428.65     2609.87     60.52 o 
   1   2  15     1077.17     1283.16     87.40 o 
   2   2  15     1131.71     1109.95     85.32 o 
   3   2  15      543.66      532.95     68.22 o 
   4   2  15       28.48        3.27     27.69 o 
   5   2  15       84.55       86.39     13.47 o 
   6   2  15      306.82      315.78     22.85 o 
   7   2  15      112.20      115.50     13.09 o 
  -7   3  15      302.18      337.26     23.63 o 
  -6   3  15      235.57      238.38     23.63 o 
  -5   3  15       50.94       31.86     13.82 o 
  -4   3  15      761.80      771.32     34.57 o 
   0   3  15      668.46      575.11     30.66 o 
   1   3  15      481.62      495.98     57.29 o 
   2   3  15      530.69      546.93     44.68 o 
   3   3  15      916.13      907.34     92.50 o 
   4   3  15      763.67      769.88     95.10 o 
   5   3  15       49.95       38.24     20.88 o 
   6   3  15      232.81      246.97     19.92 o 
  -7   4  15       44.51       36.62     12.83 o 
  -6   4  15       14.69       14.95     14.29 o 
  -5   4  15      198.47      201.48     22.09 o 
  -4   4  15      330.99      348.68     24.33 o 
   0   4  15      986.87     1175.54     44.92 o 
   1   4  15     2897.58     2847.36    129.97 o 
   2   4  15     1018.86     1050.37     61.43 o 
   3   4  15      474.28      388.97     65.10 o 
   4   4  15      329.06      278.70     59.99 o 
  -7   5  15      262.70      271.43     20.08 o 
  -6   5  15      126.51      140.17     18.76 o 
  -5   5  15      315.87      337.76     27.01 o 
  -4   5  15      287.01      240.99     21.71 o 
  -1   5  15      305.26      292.18     45.55 o 
   0   5  15      611.68      550.24     38.63 o 
   1   5  15      307.29      258.70     41.08 o 
   2   5  15      502.46      464.40     42.50 o 
   3   5  15      449.81      440.39     45.22 o 
   4   5  15      285.15      229.74     57.71 o 
   7   5  15      264.01      265.26     24.13 o 
  -7   6  15      122.90       91.32     21.00 o 
  -6   6  15      528.28      454.96     57.05 o 
  -5   6  15      586.66      580.22     33.56 o 
  -4   6  15      467.69      445.88     28.01 o 
  -1   6  15      473.80      499.48     57.11 o 
   0   6  15     2782.27     3123.54     94.22 o 
   1   6  15      467.12      445.16     38.41 o 
   2   6  15      470.85      505.39     43.98 o 
   3   6  15     1177.90     1097.68    115.61 o 
   4   6  15      473.15      464.15     81.08 o 
   7   6  15      123.00      115.73     16.78 o 
  -7   7  15      297.56      263.55     49.25 o 
  -6   7  15      229.81      197.54     14.02 o 
  -5   7  15      771.71      699.96     36.54 o 
  -4   7  15      113.02      108.97     15.72 o 
  -3   7  15       70.85       67.07      9.04 o 
  -1   7  15     1200.85     1270.48     86.79 o 
   0   7  15        4.65       67.30     25.35 o 
   1   7  15     1192.36     1142.42     92.68 o 
   2   7  15       90.91       85.36     37.75 o 
   3   7  15       73.96       53.95     38.90 o 
   4   7  15      111.48       99.75     45.25 o 
   7   7  15      297.63      290.23     21.39 o 
  -7   8  15      103.37       77.54     17.32 o 
  -6   8  15      132.19      132.09     11.30 o 
  -5   8  15      353.00      331.54     22.31 o 
  -4   8  15      230.78      234.26     16.00 o 
  -3   8  15      450.43      457.78     32.05 o 
  -2   8  15      415.79      408.30     21.75 o 
   0   8  15      661.49      669.09     74.88 o 
   1   8  15      310.20      244.80     49.77 o 
   2   8  15      409.78      401.49     47.97 o 
   3   8  15      450.96      437.53     83.52 o 
   6   8  15      133.93      159.48     19.57 o 
   7   8  15      104.75      100.70     12.75 o 
  -6   9  15      589.56      598.24     19.92 o 
  -5   9  15        0.99        6.37      7.37 o 
  -4   9  15      911.47      894.29     28.10 o 
  -3   9  15      440.48      469.34     33.57 o 
  -2   9  15      821.82      823.96     31.43 o 
  -1   9  15        8.78        0.82      7.96 o 
   0   9  15       10.89        9.02      8.58 o 
   1   9  15        8.23       10.55     19.73 o 
   2   9  15      816.44      784.89     35.67 o 
   3   9  15      445.99      346.33     74.46 o 
   5   9  15        1.03        7.37     12.16 o 
   6   9  15      585.30      595.75     30.60 o 
  -6  10  15      265.84      246.43     11.35 o 
  -5  10  15      815.68      776.06     40.38 o 
  -4  10  15      342.82      347.92     29.82 o 
  -3  10  15     1606.10     1597.44     60.86 o 
  -2  10  15      415.14      438.97     36.36 o 
  -1  10  15     1147.06     1172.43     42.79 o 
   0  10  15      839.00      877.45     28.79 o 
   1  10  15     1145.21     1159.90     34.93 o 
   2  10  15      415.09      414.47     27.48 o 
   5  10  15      822.69      753.51     34.45 o 
   6  10  15      267.04      214.20     16.97 o 
  -6  11  15      579.35      534.62     24.47 o 
  -5  11  15      949.53      876.92     39.63 o 
  -4  11  15      102.74      107.95     19.55 o 
  -3  11  15     2155.31     2242.47     72.69 o 
  -2  11  15        6.73        4.51     10.45 o 
  -1  11  15     2153.35     2172.46     52.36 o 
   0  11  15        9.34       20.63      9.30 o 
   1  11  15     2163.74     2174.24     49.83 o 
   2  11  15        7.28        4.54     14.35 o 
   3  11  15     2157.15     2225.87     69.91 o 
  -5  12  15      453.02      434.72     25.70 o 
  -4  12  15      894.09      938.56     42.66 o 
  -3  12  15      171.49      175.49     16.56 o 
  -2  12  15     1497.55     1472.43     45.00 o 
  -1  12  15      821.21      791.99     26.95 o 
   0  12  15      123.34      144.82     22.46 o 
   1  12  15      825.05      822.61     32.52 o 
   2  12  15     1510.97     1562.44     63.52 o 
   3  12  15      170.93      183.55     21.13 o 
  -5  13  15       18.51       20.05      8.67 o 
  -4  13  15      136.90      134.45     17.30 o 
  -3  13  15       88.66       77.89     15.47 o 
  -2  13  15      342.26      354.76     22.08 o 
  -1  13  15      156.77      157.53     13.92 o 
   0  13  15       77.08       76.96     10.83 o 
   1  13  15      159.93      168.26     26.20 o 
   2  13  15      343.10      358.70     31.09 o 
   3  13  15       87.72       78.59     15.28 o 
  -4  14  15       73.74       94.66     13.27 o 
  -3  14  15       56.06       49.64     17.11 o 
  -2  14  15      102.21      110.33     13.28 o 
  -1  14  15       11.38        7.17      9.34 o 
   0  14  15        6.13        8.04      9.46 o 
   1  14  15       10.87        7.38     15.50 o 
   2  14  15      100.62      105.01     18.68 o 
   3  14  15       56.97       48.83     12.91 o 
  -3  15  15      320.53      300.73     15.10 o 
  -2  15  15       36.96       41.89      9.44 o 
  -1  15  15       56.98       87.78     26.23 o 
   0  15  15        4.23       -5.40     15.13 o 
   1  15  15       58.13       61.82     17.53 o 
   2  15  15       35.69       30.46     13.07 o 
   3  15  15      321.07      328.82     20.85 o 
  -2  16  15        1.62        7.50      6.16 o 
  -1  16  15       44.76       49.74      8.66 o 
   0  16  15       34.80       68.80     16.53 o 
   1  16  15       44.09       53.96     14.73 o 
   2  16  15        1.94        8.77     10.05 o 
   0  17  15      141.66      168.43     17.11 o 
   0   0  16      452.75      454.31     54.53 o 
   1   0  16      709.14      755.41     42.93 o 
   2   0  16       70.34       82.70     24.06 o 
   3   0  16      101.53      110.83     31.56 o 
   4   0  16       13.76        8.97      9.89 o 
   5   0  16     1027.66     1061.72     42.53 o 
   6   0  16       20.19       16.62     12.08 o 
   7   0  16       84.38       79.38     14.05 o 
  -7   1  16      212.93      229.85     19.25 o 
  -6   1  16      121.23      114.30     18.65 o 
  -5   1  16      318.20      349.50     25.49 o 
  -4   1  16      685.00      625.49     30.83 o 
  -3   1  16      666.92      639.36     64.70 o 
  -2   1  16     2689.69     2620.83    110.90 o 
  -1   1  16      230.03      203.83     42.51 o 
   0   1  16      852.98      914.11     53.43 o 
   1   1  16      227.75      271.86     45.77 o 
   2   1  16     2692.83     2649.42    126.91 o 
   3   1  16      663.71      686.61     73.17 o 
   4   1  16      689.40      674.63     49.79 o 
   5   1  16      317.30      372.29     76.27 o 
   6   1  16      124.44      146.85     18.42 o 
   7   1  16      210.88      209.57     17.30 o 
  -7   2  16      226.88      245.13     20.90 o 
  -6   2  16       51.45       60.18     15.54 o 
  -5   2  16      109.43      107.86     16.64 o 
  -4   2  16      239.15      203.49     18.46 o 
  -1   2  16     2364.57     2563.47    131.67 o 
   0   2  16     4599.97     4521.46     83.34 o 
   1   2  16     2362.74     2479.15    126.17 o 
   2   2  16     1819.07     1824.01    110.60 o 
   3   2  16      112.62       79.30     28.67 o 
   4   2  16      236.73      207.62     27.81 o 
   5   2  16      108.10      110.37     24.28 o 
   6   2  16       50.83       53.45     12.64 o 
   7   2  16      224.21      240.86     17.01 o 
  -7   3  16      167.27      173.13     17.46 o 
  -6   3  16       69.58       75.82     17.17 o 
  -5   3  16      476.71      423.15     29.25 o 
  -4   3  16       69.66       76.44     14.42 o 
  -1   3  16      636.58      622.01     66.96 o 
   0   3  16     7880.83     8160.09    122.98 o 
   1   3  16      627.61      603.38     62.78 o 
   2   3  16     2466.01     2562.89     97.10 o 
   3   3  16     1024.19     1076.89    100.63 o 
   4   3  16       68.77       69.11     21.51 o 
   5   3  16      480.34      491.95     29.74 o 
   6   3  16       69.96       74.11     12.95 o 
  -7   4  16      245.74      258.96     19.80 o 
  -6   4  16      339.78      400.33     28.40 o 
  -5   4  16      313.77      300.82     26.08 o 
  -4   4  16      384.22      399.91     26.38 o 
  -1   4  16     1301.66     1397.53     96.91 o 
   0   4  16       33.69        7.21      9.89 o 
   1   4  16     1312.51     1399.92     94.34 o 
   2   4  16      657.33      612.00     52.27 o 
   3   4  16      222.59      173.48     35.45 o 
   4   4  16      385.03      326.83     66.48 o 
  -7   5  16       74.63       73.09     13.03 o 
  -6   5  16      202.10      183.33     23.28 o 
  -5   5  16      406.24      424.79     28.91 o 
  -4   5  16       20.86       16.44     10.80 o 
  -1   5  16      149.39      150.23     37.15 o 
   0   5  16       73.69       45.62     14.56 o 
   1   5  16      149.73      163.49     24.70 o 
   2   5  16      292.11      291.37     35.35 o 
   3   5  16       21.01       10.79     14.72 o 
   4   5  16       21.67        3.41     26.77 o 
   7   5  16       74.50       87.10     16.49 o 
  -7   6  16       44.68       41.65     10.26 o 
  -6   6  16      548.71      508.48     69.92 o 
  -5   6  16      228.62      205.00     21.87 o 
  -4   6  16     1246.13     1114.10     43.56 o 
  -3   6  16       11.49        9.12      6.44 o 
  -1   6  16      292.73      301.23     47.56 o 
   0   6  16      252.88      244.75     28.69 o 
   1   6  16      289.69      263.57     30.62 o 
   2   6  16      740.30      745.35     54.57 o 
   3   6  16       11.95       17.69     10.81 o 
   4   6  16     1235.99     1176.25    128.11 o 
   7   6  16       43.41       41.44     13.21 o 
  -7   7  16      177.24      124.83     35.44 o 
  -6   7  16      149.00      134.47     12.26 o 
  -5   7  16      606.29      613.80     24.65 o 
  -4   7  16     1448.11     1449.40     37.47 o 
  -3   7  16       94.95      100.02     19.26 o 
  -1   7  16       14.20       16.16     16.98 o 
   0   7  16       68.12       48.41     25.19 o 
   1   7  16       13.07       29.63     25.97 o 
   2   7  16     1044.89     1055.25    109.27 o 
   3   7  16      100.28      105.05     46.92 o 
   4   7  16     1447.34     1461.58    145.26 o 
   7   7  16      175.06      142.56     15.68 o 
  -6   8  16       27.80       22.54      7.59 o 
  -5   8  16      561.38      522.85     22.29 o 
  -4   8  16      323.09      293.87     17.41 o 
  -3   8  16      733.23      717.49     39.31 o 
  -2   8  16     1467.05     1445.14     40.23 o 
   0   8  16      615.66      590.32     71.95 o 
   1   8  16      237.07      262.70     50.61 o 
   2   8  16     1470.58     1357.17     86.02 o 
   3   8  16      734.15      744.90    102.46 o 
   6   8  16       28.70       28.54     12.96 o 
  -6   9  16       27.52       25.85      8.42 o 
  -5   9  16      707.85      685.01     45.95 o 
  -4   9  16      247.91      249.67     15.63 o 
  -3   9  16       42.46       44.61     14.45 o 
  -2   9  16      213.57      221.46     18.06 o 
  -1   9  16      762.31      735.60     28.45 o 
   0   9  16      611.16      704.32     33.32 o 
   1   9  16      762.33      733.78     35.56 o 
   2   9  16      209.56      215.31     20.11 o 
   3   9  16       41.74       21.80     20.38 o 
   5   9  16      711.27      699.10     35.85 o 
   6   9  16       27.28       19.86     10.58 o 
  -6  10  16      200.70      172.50     24.33 o 
  -5  10  16      103.15       92.76     17.56 o 
  -4  10  16      397.64      370.21     30.40 o 
  -3  10  16     1338.53     1423.06     57.41 o 
  -2  10  16     1589.53     1526.54     45.16 o 
  -1  10  16     2476.57     2474.22     54.95 o 
   0  10  16      790.46      773.62     27.66 o 
   1  10  16     2478.46     2489.53     75.38 o 
   2  10  16     1588.44     1556.02     51.71 o 
   6  10  16      200.87      241.40     16.11 o 
  -6  11  16       76.44       62.28     10.01 o 
  -5  11  16      227.69      226.30     21.02 o 
  -4  11  16       10.75        2.17     12.27 o 
  -3  11  16     1334.99     1309.10     54.18 o 
  -2  11  16       21.16       13.51     18.40 o 
  -1  11  16     1804.79     1826.34     48.25 o 
   0  11  16      118.40      105.20     13.43 o 
   1  11  16     1796.37     1806.23     45.61 o 
   2  11  16       20.22       43.44     17.76 o 
   3  11  16     1336.55     1385.52     53.44 o 
  -5  12  16       35.31       32.74     10.77 o 
  -4  12  16      410.91      374.63     46.65 o 
  -3  12  16      153.38      144.66     20.22 o 
  -2  12  16      200.81      221.74     23.76 o 
  -1  12  16      596.54      621.92     29.01 o 
   0  12  16        4.66       20.00      8.70 o 
   1  12  16      594.07      636.04     41.73 o 
   2  12  16      206.15      242.05     26.93 o 
   3  12  16      152.67      144.52     19.46 o 
  -5  13  16      117.01       92.75     12.05 o 
  -4  13  16      285.82      245.45     20.92 o 
  -3  13  16       69.81       60.29     11.52 o 
  -2  13  16       58.20       47.14     11.51 o 
  -1  13  16       95.34      112.98     14.80 o 
   0  13  16       19.78       30.45     11.89 o 
   1  13  16       93.71      103.04     21.62 o 
   2  13  16       57.78       95.86     19.06 o 
   3  13  16       73.02       67.81     15.10 o 
  -4  14  16        3.42       10.60      8.46 o 
  -3  14  16      165.39      186.76     16.03 o 
  -2  14  16        7.14       14.50      9.31 o 
  -1  14  16       92.26       94.25     13.41 o 
   0  14  16      407.07      431.71     37.47 o 
   1  14  16       90.87       76.02     19.44 o 
   2  14  16        7.15        6.09     12.26 o 
   3  14  16      165.46      188.22     18.23 o 
  -3  15  16       50.70       52.72      7.95 o 
  -2  15  16       23.95       23.05      8.31 o 
  -1  15  16       11.79        9.77      8.32 o 
   0  15  16        1.80       -0.83     15.11 o 
   1  15  16       12.05       11.55     14.16 o 
   2  15  16       23.11       24.31     12.28 o 
   3  15  16       51.33       50.52     10.32 o 
  -2  16  16       26.91       30.43      7.00 o 
  -1  16  16        8.04        5.37     10.98 o 
   1  16  16        7.77       11.80     11.51 o 
   2  16  16       27.65       41.83     10.82 o 
   1   0  17      478.47      528.83     36.84 o 
   2   0  17      567.09      451.01     50.46 o 
   3   0  17     2676.51     2642.18    138.23 o 
   4   0  17       21.65       26.10     11.05 o 
   5   0  17      515.39      497.70     30.05 o 
   6   0  17      250.90      209.12     21.48 o 
   7   0  17       44.07       39.39     11.11 o 
  -7   1  17      305.92      338.83     21.98 o 
  -6   1  17      158.83      128.69     17.98 o 
  -5   1  17      178.55      170.30     20.64 o 
  -4   1  17      559.22      567.01     29.35 o 
  -1   1  17      862.14      882.61     79.20 o 
   0   1  17      124.65      148.89     26.39 o 
   1   1  17      867.04      797.29     48.12 o 
   2   1  17     1043.89     1113.01     83.15 o 
   3   1  17      902.98      882.47     83.70 o 
   4   1  17      559.35      558.78     40.12 o 
   5   1  17      177.35      171.52     19.28 o 
   6   1  17      157.48      155.71     18.18 o 
   7   1  17      304.74      299.01     19.60 o 
  -7   2  17       46.99       46.03     11.70 o 
  -6   2  17      338.41      339.39     26.72 o 
  -5   2  17      126.87      136.36     18.98 o 
  -4   2  17      302.04      334.22     23.65 o 
  -1   2  17      393.45      333.13     52.12 o 
   0   2  17       29.70       36.78     17.42 o 
   1   2  17      391.80      384.28     53.50 o 
   2   2  17      148.10      158.00     26.47 o 
   3   2  17      795.03      749.31     81.86 o 
   4   2  17      299.63      328.93     20.83 o 
   5   2  17      126.55      155.79     17.37 o 
   6   2  17      339.11      376.28     24.61 o 
   7   2  17       46.72       29.63      8.70 o 
  -7   3  17       41.81       41.88     12.54 o 
  -6   3  17       90.52      116.10     18.04 o 
  -5   3  17       26.80       18.20     12.26 o 
  -4   3  17       69.93       66.47     13.47 o 
  -1   3  17      459.71      523.71     63.11 o 
   0   3  17      283.96      284.36     23.43 o 
   1   3  17      459.23      444.68     57.40 o 
   2   3  17      424.91      448.61     42.81 o 
   3   3  17      387.49      391.22     63.35 o 
   4   3  17       70.06       76.88     11.94 o 
   5   3  17       25.88       38.51     11.13 o 
   6   3  17       90.95      105.80     14.46 o 
  -7   4  17       20.54       17.13     10.70 o 
  -6   4  17       15.38        2.88     11.92 o 
  -5   4  17      314.14      354.97     26.97 o 
  -4   4  17       10.70       18.02     11.39 o 
  -1   4  17       69.04       35.82     24.21 o 
   0   4  17     2344.35     2517.21     82.03 o 
   1   4  17       69.99       37.66     28.24 o 
   2   4  17      431.97      435.00     43.14 o 
   3   4  17      125.01      141.74     28.37 o 
   4   4  17       11.12       17.66      8.15 o 
   5   4  17      316.16      329.60     21.56 o 
  -7   5  17      109.18      109.09     13.71 o 
  -6   5  17      141.53      118.79     33.76 o 
  -5   5  17       98.89       93.67     11.91 o 
  -4   5  17     1091.76     1116.85     55.38 o 
  -1   5  17     1753.23     1835.41    114.57 o 
   0   5  17     1507.07     1715.34     70.64 o 
   1   5  17     1742.24     1780.64     75.28 o 
   2   5  17     1262.28     1306.63     73.55 o 
   3   5  17      360.74      348.42     22.64 o 
   4   5  17     1092.21     1042.49    117.01 o 
   7   5  17      111.39      114.34     16.55 o 
  -7   6  17      136.74      134.62     13.30 o 
  -6   6  17      283.61      245.55     23.49 o 
  -5   6  17       44.54       38.27     14.90 o 
  -4   6  17      468.81      501.55     29.07 o 
  -3   6  17      316.71      309.90     16.34 o 
  -1   6  17      219.96      203.89     40.23 o 
   0   6  17        8.65        8.57     11.72 o 
   1   6  17      221.38      178.41     26.49 o 
   2   6  17      113.85      108.47     24.61 o 
   3   6  17      320.07      330.08     28.08 o 
   4   6  17      466.60      401.11     75.10 o 
   7   6  17      137.68      128.43     16.14 o 
  -7   7  17       24.96       33.06      8.47 o 
  -6   7  17      582.71      540.80     31.36 o 
  -5   7  17      361.69      378.86     19.59 o 
  -4   7  17     1852.37     1893.04     42.75 o 
  -3   7  17      854.17      853.38     26.31 o 
  -2   7  17      301.57      326.93     49.01 o 
  -1   7  17      111.48      103.52     30.87 o 
   0   7  17       15.72        2.70     20.59 o 
   1   7  17      111.85       90.41     32.45 o 
   2   7  17      299.29      261.01     39.14 o 
   3   7  17      851.70      819.67     38.26 o 
   7   7  17       25.31       23.55      9.86 o 
  -6   8  17      722.62      700.72     34.71 o 
  -5   8  17      578.55      562.38     22.70 o 
  -4   8  17     1674.41     1701.24     39.87 o 
  -3   8  17      253.11      279.17     25.58 o 
  -2   8  17      818.78      825.44     38.97 o 
  -1   8  17      266.88      249.02     21.60 o 
   0   8  17       63.86       92.73     13.94 o 
   1   8  17      263.39      271.63     23.41 o 
   2   8  17      822.02      819.92     41.23 o 
   3   8  17      251.09      188.30     58.58 o 
   6   8  17      725.99      744.91     35.46 o 
  -6   9  17       52.50       41.03     10.91 o 
  -5   9  17      967.32      969.30     27.67 o 
  -4   9  17       29.79       35.00     11.96 o 
  -3   9  17     1171.03     1221.46     52.30 o 
  -2   9  17      782.91      715.99     38.44 o 
  -1   9  17      248.83      251.53     17.92 o 
   0   9  17     1445.30     1441.26     48.38 o 
   1   9  17      248.83      240.35     23.20 o 
   2   9  17      786.19      719.35     34.43 o 
   3   9  17     1171.37     1018.75    104.40 o 
   5   9  17      966.26      956.02     40.95 o 
   6   9  17       52.19       43.06     11.33 o 
  -6  10  17      151.18      142.30     13.87 o 
  -5  10  17      220.61      263.74     22.86 o 
  -4  10  17      352.27      369.63     29.79 o 
  -3  10  17      191.45      182.00     22.79 o 
  -2  10  17      127.07      118.92     18.92 o 
  -1  10  17       95.33       85.32     12.75 o 
   0  10  17      604.03      653.75     49.02 o 
   1  10  17       94.52       76.57     11.84 o 
   2  10  17      130.53      108.36     17.48 o 
  -5  11  17       95.71      103.31     15.12 o 
  -4  11  17       59.70       54.97     14.85 o 
  -3  11  17      538.59      524.02     34.74 o 
  -2  11  17      628.80      609.85     37.51 o 
  -1  11  17      246.21      241.52     24.73 o 
   0  11  17      856.25      825.45     48.81 o 
   1  11  17      250.07      216.31     18.63 o 
   2  11  17      630.30      643.30     40.56 o 
   3  11  17      532.41      498.06     32.10 o 
  -5  12  17       15.30        5.26      8.35 o 
  -4  12  17      868.48      829.89     71.78 o 
  -3  12  17      485.59      513.72     33.56 o 
  -2  12  17      649.61      651.80     38.48 o 
  -1  12  17      705.38      659.83     38.84 o 
   0  12  17       56.87       71.81     13.64 o 
   1  12  17      705.82      708.33     30.46 o 
   2  12  17      649.07      630.59     40.46 o 
   3  12  17      486.47      504.86     31.39 o 
  -4  13  17      126.64      127.23     15.95 o 
  -3  13  17       90.19       89.78     11.93 o 
  -2  13  17      349.03      368.61     29.14 o 
  -1  13  17      121.34      130.99     15.31 o 
   0  13  17      551.16      617.79     28.61 o 
   1  13  17      123.13      115.63     24.09 o 
   2  13  17      347.09      356.35     29.82 o 
   3  13  17       90.53       91.20     15.56 o 
  -4  14  17       41.30       34.72      9.48 o 
  -3  14  17       14.60       10.31      7.76 o 
  -2  14  17      156.38      161.17     14.90 o 
  -1  14  17       39.11       37.26     11.00 o 
   0  14  17       32.65       30.96     10.76 o 
   1  14  17       38.21       40.54     17.55 o 
   2  14  17      157.37      164.30     20.68 o 
   3  14  17       14.42       21.37      9.84 o 
  -3  15  17       10.45        8.84      5.52 o 
  -2  15  17       47.50       47.73      9.21 o 
  -1  15  17       17.70       16.10     15.76 o 
   0  15  17       45.11       53.60     17.24 o 
   1  15  17       17.86       15.20     13.09 o 
   2  15  17       45.81       46.93     13.50 o 
   3  15  17       11.42        8.91      6.93 o 
  -2  16  17       95.23       86.64      8.77 o 
  -1  16  17       26.82       31.90     11.87 o 
   0  16  17        0.47        0.91     11.21 o 
   1  16  17       26.74       41.58     12.45 o 
   2  16  17       92.75      102.54     13.05 o 
   0   0  18     3083.66     3274.65    152.32 o 
   1   0  18     2945.81     3149.64    154.96 o 
   4   0  18       98.15      115.84     15.67 o 
   5   0  18       19.53       31.96     12.75 o 
   6   0  18      230.19      245.97     22.19 o 
   7   0  18       16.68       18.07     10.49 o 
  -7   1  18       73.34       81.13     13.51 o 
  -6   1  18      103.30      100.70     17.06 o 
  -5   1  18      391.40      390.24     27.89 o 
  -4   1  18      295.25      261.03     21.46 o 
  -1   1  18     2427.19     2525.06    137.29 o 
   0   1  18     1584.01     1497.95     72.83 o 
   1   1  18     2435.18     2426.62     84.88 o 
   2   1  18      161.42      183.20     36.59 o 
   3   1  18      431.11      449.49     60.45 o 
   4   1  18      297.79      277.34     21.21 o 
   5   1  18      393.58      396.02     26.61 o 
   6   1  18      104.79      119.13     17.16 o 
   7   1  18       74.11       67.02     11.51 o 
  -7   2  18      282.44      309.22     21.04 o 
  -6   2  18       24.27       12.86     12.53 o 
  -5   2  18       42.12       50.70     14.21 o 
  -4   2  18       69.54       64.86     14.49 o 
  -1   2  18      109.27       77.82     29.37 o 
   0   2  18      456.11      497.43     43.46 o 
   1   2  18      109.05       92.27     31.52 o 
   2   2  18      129.44      128.79     23.85 o 
   3   2  18       76.27       60.96     26.62 o 
   4   2  18       69.63       79.61     12.26 o 
   5   2  18       42.49       40.73     12.06 o 
   6   2  18       24.91       28.42     11.67 o 
   7   2  18      284.05      259.27     16.52 o 
  -7   3  18      268.13      279.07     19.88 o 
  -6   3  18        5.54       -1.43     12.65 o 
  -5   3  18      217.31      204.02     21.75 o 
  -4   3  18      512.95      533.46     29.97 o 
  -1   3  18     1446.78     1624.06    109.72 o 
   0   3  18     1426.20     1207.92     65.86 o 
   1   3  18     1447.89     1500.77     64.63 o 
   2   3  18     2151.36     1907.99     87.79 o 
   3   3  18      144.95      136.24     28.83 o 
   4   3  18      515.31      514.91     36.98 o 
   5   3  18      220.78      232.76     19.95 o 
   6   3  18        5.76        1.27      9.11 o 
  -7   4  18      327.85      328.89     20.64 o 
  -6   4  18      266.95      295.42     24.55 o 
  -5   4  18      228.40      226.78     22.99 o 
  -4   4  18      309.31      350.80     25.02 o 
  -3   4  18     1203.24     1210.49     41.68 o 
  -1   4  18      237.37      244.11     46.46 o 
   0   4  18     4249.23     4282.75    110.52 o 
   1   4  18      244.90      206.60     26.83 o 
   2   4  18      739.62      718.33     55.25 o 
   3   4  18     1211.83     1244.48     42.77 o 
   4   4  18      311.95      313.96     28.66 o 
   5   4  18      232.57      260.09     19.93 o 
  -7   5  18       70.24       69.56     11.36 o 
  -6   5  18      223.31      219.24     21.64 o 
  -5   5  18       11.53       -3.62      7.39 o 
  -4   5  18      252.22      243.11     15.96 o 
  -3   5  18     1166.21     1083.87     47.87 o 
  -1   5  18     1089.62     1168.19     94.81 o 
   0   5  18      749.53      686.79     45.78 o 
   1   5  18     1108.39     1058.55     59.36 o 
   2   5  18      102.69       84.28     23.02 o 
   3   5  18     1161.42     1083.03     40.26 o 
   4   5  18      251.45      235.14     59.12 o 
   7   5  18       71.15       61.52     13.48 o 
  -7   6  18       84.79       77.72     11.15 o 
  -6   6  18      398.94      422.19     18.00 o 
  -5   6  18      478.55      449.90     21.67 o 
  -4   6  18      250.60      273.20     16.77 o 
  -3   6  18      494.73      483.61     20.45 o 
  -2   6  18      222.03      211.08     46.16 o 
  -1   6  18      242.07      329.37     52.49 o 
   0   6  18      137.24      135.40     23.28 o 
   1   6  18      243.73      215.61     40.50 o 
   2   6  18      222.72      196.97     32.12 o 
   3   6  18      497.88      519.37     40.89 o 
   4   6  18      244.79      275.97     64.23 o 
   7   6  18       84.94       77.06     12.88 o 
  -6   7  18      304.97      313.13     21.99 o 
  -5   7  18      873.04      896.15     32.40 o 
  -4   7  18       87.92       94.81     11.91 o 
  -3   7  18     1374.46     1359.46     33.65 o 
  -2   7  18      161.87      176.16     34.84 o 
   0   7  18       33.05        3.75     17.74 o 
   1   7  18      271.40      281.03     49.23 o 
   2   7  18      162.11      170.67     16.28 o 
   3   7  18     1383.81     1347.46     49.52 o 
  -6   8  18      176.65      167.87     14.42 o 
  -5   8  18      306.84      301.51     16.63 o 
  -4   8  18      351.01      363.12     18.77 o 
  -3   8  18       39.77       36.52     13.55 o 
  -2   8  18      222.81      208.27     22.24 o 
  -1   8  18      762.61      707.60     35.58 o 
   0   8  18        7.55        3.47      8.59 o 
   1   8  18      766.26      716.23     34.64 o 
   2   8  18      222.11      200.53     13.87 o 
   3   8  18       40.94       26.23     17.78 o 
   6   8  18      177.14      168.78     18.53 o 
  -6   9  18      923.96      823.28     20.16 o 
  -5   9  18       57.26       53.87      8.60 o 
  -4   9  18     1010.86     1081.58     29.97 o 
  -3   9  18      927.32      962.57     45.97 o 
  -2   9  18      666.78      674.67     37.33 o 
  -1   9  18      195.35      200.16     21.43 o 
   0   9  18     1501.95     1505.91     50.40 o 
   1   9  18      194.34      176.48     19.60 o 
   2   9  18      668.17      722.12     34.64 o 
   5   9  18       56.54       50.76     13.44 o 
   6   9  18      926.24      812.66     31.13 o 
  -6  10  18      205.07      180.09     14.03 o 
  -5  10  18      935.68      930.58     39.63 o 
  -4  10  18       57.73       83.03     17.29 o 
  -3  10  18     1899.91     2067.33     68.28 o 
  -2  10  18      361.04      356.72     28.71 o 
  -1  10  18      344.00      338.49     27.65 o 
   0  10  18     2107.39     2237.01     64.09 o 
   1  10  18      346.64      345.68     20.56 o 
   2  10  18      359.40      333.16     30.30 o 
  -5  11  18      676.56      666.61     31.29 o 
  -4  11  18      114.80      106.49     17.35 o 
  -3  11  18      251.43      245.25     25.15 o 
  -2  11  18       39.06       49.30     15.14 o 
  -1  11  18      577.21      614.37     37.45 o 
   0  11  18      444.22      424.07     32.16 o 
   1  11  18      574.73      558.43     27.35 o 
   2  11  18       40.17       45.93     15.60 o 
  -5  12  18      249.15      260.04     18.39 o 
  -4  12  18      116.27       96.63     16.01 o 
  -3  12  18      559.03      551.94     33.71 o 
  -2  12  18      338.21      331.50     28.49 o 
  -1  12  18      167.83      157.21     21.20 o 
   0  12  18      748.45      771.01     31.93 o 
   1  12  18      168.00      160.28     25.25 o 
   2  12  18      337.85      356.70     30.54 o 
   3  12  18      558.68      557.40     31.46 o 
  -4  13  18       43.68       46.36     10.97 o 
  -3  13  18       31.56       34.15      9.54 o 
  -2  13  18       83.32       89.24     13.52 o 
  -1  13  18      111.33      116.76     15.06 o 
   0  13  18        3.82       12.38     10.51 o 
   1  13  18      112.62       94.32     21.20 o 
   2  13  18       82.20       93.26     17.87 o 
   3  13  18       31.56       29.91     10.78 o 
  -4  14  18       40.97       37.65      9.33 o 
  -3  14  18      101.30       91.65     10.50 o 
  -2  14  18       72.03       57.17     15.21 o 
  -1  14  18      128.70      124.25     14.46 o 
   0  14  18       46.79       57.07     11.74 o 
   1  14  18      130.71      122.24     20.01 o 
   2  14  18       73.07       75.21     16.35 o 
   3  14  18      100.92       91.59     12.64 o 
  -3  15  18        4.70        6.73      5.34 o 
  -2  15  18        5.78        6.44      7.15 o 
  -1  15  18      104.13      124.59     12.47 o 
   0  15  18       43.19       39.62     15.26 o 
   1  15  18      104.59      123.69     18.65 o 
   2  15  18        5.47        4.31     10.16 o 
  -1  16  18        2.29       -2.14      9.84 o 
   0  16  18       49.50       60.70     13.45 o 
   1  16  18        2.29       -5.69      9.88 o 
   1   0  19      162.14      165.91     40.32 o 
   2   0  19      481.00      509.76     70.08 o 
   4   0  19      293.14      327.75     23.68 o 
   5   0  19      582.80      596.01     33.27 o 
   6   0  19       14.61       15.63     12.64 o 
   7   0  19      384.10      391.36     21.70 o 
  -7   1  19       55.69       58.47     12.04 o 
  -6   1  19      257.88      288.59     23.88 o 
  -5   1  19      733.61      724.92     36.78 o 
  -4   1  19       44.30       44.89     12.67 o 
  -2   1  19     1218.72     1142.76    103.25 o 
  -1   1  19      811.05      837.15     83.07 o 
   0   1  19      213.08      262.90     34.00 o 
   1   1  19      802.69      879.73     52.19 o 
   2   1  19     1211.06      997.94     61.81 o 
   4   1  19       44.14       40.40     12.47 o 
   5   1  19      729.42      728.46     35.33 o 
   6   1  19      259.04      275.62     21.95 o 
   7   1  19       55.90       35.95      9.35 o 
  -7   2  19       32.04       22.30     10.11 o 
  -6   2  19      104.44      113.29     17.92 o 
  -5   2  19      284.37      262.17     24.66 o 
  -4   2  19      858.16      911.21     39.42 o 
  -1   2  19      102.18      101.74     36.95 o 
   0   2  19      130.32      154.13     27.60 o 
   1   2  19      100.90      136.60     38.06 o 
   2   2  19     1090.32     1019.11     63.67 o 
   3   2  19       37.84       26.37     17.26 o 
   4   2  19      860.80      890.56     65.02 o 
   5   2  19      285.43      286.61     22.83 o 
   6   2  19      105.02      103.53     14.89 o 
   7   2  19       31.36       25.00      7.98 o 
  -7   3  19      101.55       82.44     13.06 o 
  -6   3  19      269.26      281.71     24.98 o 
  -5   3  19       62.74       65.82     15.84 o 
  -4   3  19      370.32      366.76     26.21 o 
  -3   3  19        0.89        5.27      8.54 o 
  -1   3  19      602.98      644.62     74.87 o 
   0   3  19      540.99      674.02     51.40 o 
   1   3  19      601.51      584.65     68.62 o 
   2   3  19      206.19      198.03     30.93 o 
   3   3  19        0.68        8.00      9.15 o 
   4   3  19      370.18      366.54     45.83 o 
   5   3  19       64.36       80.92     14.12 o 
   6   3  19      270.52      273.88     19.78 o 
  -7   4  19       50.36       46.28     10.81 o 
  -6   4  19      135.06      139.59     19.33 o 
  -5   4  19     1196.69     1242.33     48.94 o 
  -4   4  19      190.26      181.38     19.76 o 
  -3   4  19      257.47      242.16     19.97 o 
  -1   4  19      715.18      756.31     78.70 o 
   0   4  19      464.10      488.35     62.57 o 
   1   4  19      712.74      775.12     49.33 o 
   2   4  19     1544.24     1637.21     84.39 o 
   3   4  19      257.15      260.21     13.98 o 
   4   4  19      192.83      180.96     21.69 o 
   5   4  19     1194.39     1307.15     42.61 o 
  -7   5  19      166.19      168.38     14.16 o 
  -6   5  19       20.48        3.78     10.91 o 
  -5   5  19      234.38      244.53     40.81 o 
  -4   5  19        8.90       10.56      7.68 o 
  -3   5  19      497.43      471.17     19.23 o 
  -2   5  19       82.89       89.99     36.58 o 
  -1   5  19     1016.75     1092.37     95.31 o 
   0   5  19      145.55      128.31     22.99 o 
   1   5  19     1022.78      940.34     64.30 o 
   2   5  19       79.81      108.59     26.41 o 
   3   5  19      509.02      470.16     30.98 o 
   4   5  19        9.89       -8.27     27.59 o 
   7   5  19      169.44      154.54     16.92 o 
  -7   6  19       55.15       54.18      9.53 o 
  -6   6  19       54.82       39.77     12.64 o 
  -5   6  19       35.58       33.55      8.76 o 
  -4   6  19      515.72      511.47     22.18 o 
  -3   6  19      379.22      353.63     17.69 o 
  -2   6  19      788.62      819.77     33.70 o 
  -1   6  19      591.59      574.85     68.27 o 
   0   6  19      437.85      376.62     36.74 o 
   1   6  19      595.97      559.13     62.77 o 
   2   6  19      785.98      719.21     31.52 o 
   3   6  19      380.42      348.02     26.86 o 
   7   6  19       56.09       54.47     11.79 o 
  -6   7  19      253.66      214.85     34.76 o 
  -5   7  19      230.98      209.42     14.68 o 
  -4   7  19       56.77       46.46      9.81 o 
  -3   7  19       13.28        6.82      6.78 o 
  -2   7  19      249.30      252.25     20.22 o 
  -1   7  19      914.68      912.03     39.50 o 
   0   7  19        4.51       11.54     13.10 o 
   1   7  19      914.24      925.08     38.41 o 
   2   7  19      249.72      224.72     24.73 o 
   3   7  19       12.65       25.49     11.21 o 
  -6   8  19       39.32       37.61      8.18 o 
  -5   8  19      102.75      102.40     10.94 o 
  -4   8  19      732.85      775.38     26.24 o 
  -3   8  19      133.44      130.50     18.96 o 
  -2   8  19      920.48     1003.30     44.04 o 
  -1   8  19     1351.72     1318.67     33.12 o 
   0   8  19      734.24      763.48     34.91 o 
   1   8  19     1349.23     1292.25     33.30 o 
   2   8  19      921.54      914.34     28.00 o 
   3   8  19      130.86      123.04     40.95 o 
   6   8  19       39.57       43.69     12.47 o 
  -6   9  19      403.12      389.78     13.25 o 
  -5   9  19      378.44      381.96     16.48 o 
  -4   9  19      598.50      587.28     21.80 o 
  -3   9  19      625.29      649.71     38.30 o 
  -2   9  19     1889.77     1997.86     65.63 o 
  -1   9  19     3275.29     3324.06     85.38 o 
   0   9  19      726.28      730.18     35.66 o 
   1   9  19     3278.87     3226.43     78.99 o 
   2   9  19     1906.16     1901.12     56.26 o 
   5   9  19      377.69      350.47     24.21 o 
   6   9  19      402.52      391.30     20.52 o 
  -5  10  19       67.07       75.50     13.69 o 
  -4  10  19      521.95      500.94     32.50 o 
  -3  10  19      978.69      946.76     45.81 o 
  -2  10  19      378.01      404.23     30.80 o 
  -1  10  19     3315.05     3335.12     88.50 o 
   0  10  19       45.63       42.59     13.55 o 
   1  10  19     3318.47     3310.56     81.92 o 
   2  10  19      370.09      369.97     31.20 o 
  -5  11  19       27.34       34.43     10.25 o 
  -4  11  19      255.81      272.67     23.53 o 
  -3  11  19      773.46      798.97     41.41 o 
  -2  11  19      113.94      130.81     19.65 o 
  -1  11  19      402.30      439.36     32.52 o 
   0  11  19        5.53        2.20     12.96 o 
   1  11  19      396.68      392.10     23.76 o 
   2  11  19      114.91      114.23     19.99 o 
  -5  12  19       99.53       88.47     11.69 o 
  -4  12  19       56.45       46.97     12.85 o 
  -3  12  19       77.91       79.49     15.87 o 
  -2  12  19      586.85      605.77     36.39 o 
  -1  12  19      296.47      300.82     27.44 o 
   0  12  19      619.71      582.67     28.06 o 
   1  12  19      295.48      310.95     32.08 o 
   2  12  19      588.41      581.82     37.45 o 
  -4  13  19       23.99       21.82     13.06 o 
  -3  13  19       36.00       41.98      9.58 o 
  -2  13  19      102.70       98.44     13.45 o 
  -1  13  19       97.88       94.11     13.89 o 
   0  13  19       18.62       18.78     10.52 o 
   1  13  19       97.03       83.16     21.79 o 
   2  13  19      101.67      122.31     18.55 o 
  -3  14  19       27.83       29.63      8.06 o 
  -2  14  19       36.60       42.04      9.85 o 
  -1  14  19      126.79      134.35     20.21 o 
   0  14  19       23.77        5.55     14.54 o 
   1  14  19      127.48      120.65     19.50 o 
   2  14  19       36.70       57.03     13.89 o 
  -2  15  19       30.32       35.60      8.05 o 
  -1  15  19       79.81       81.10     10.96 o 
   0  15  19       38.54       36.51     13.81 o 
   1  15  19       77.80      103.65     16.75 o 
   2  15  19       30.15       40.40     10.49 o 
  -1  16  19      129.00      125.51     15.26 o 
   0  16  19      140.37      140.60     16.54 o 
   1  16  19      128.16      144.67     15.14 o 
   0   0  20      251.08      211.20     45.92 o 
   1   0  20      261.85      359.06     57.54 o 
   2   0  20       23.60       38.94     29.68 o 
   3   0  20     1009.17     1022.97     47.66 o 
   4   0  20       47.37       64.33     14.19 o 
   5   0  20      154.40      178.83     19.99 o 
   6   0  20      386.29      407.48     26.79 o 
   7   0  20      285.90      245.78     17.10 o 
  -7   1  20       65.99       59.97     11.21 o 
  -6   1  20      153.38      173.68     20.13 o 
  -5   1  20      152.56      155.27     20.45 o 
  -4   1  20      558.08      584.01     31.57 o 
  -3   1  20      790.05      801.38     29.07 o 
  -2   1  20      180.61      242.33     53.86 o 
  -1   1  20     1250.05     1294.39    104.50 o 
   0   1  20      217.10      217.89     32.23 o 
   1   1  20     1248.63     1269.47    104.34 o 
   2   1  20      179.57      229.07     51.68 o 
   3   1  20      783.14      790.61     25.24 o 
   4   1  20      557.00      624.97     31.58 o 
   5   1  20      156.18      142.87     18.57 o 
   6   1  20      153.15      163.16     17.97 o 
   7   1  20       66.30       65.34     10.01 o 
  -7   2  20      204.27      193.85     16.66 o 
  -6   2  20      111.15      126.60     18.56 o 
  -5   2  20      379.08      376.36     28.49 o 
  -4   2  20      273.09      282.82     23.47 o 
  -3   2  20       72.92       70.87     10.28 o 
  -2   2  20      252.77      257.90     58.19 o 
  -1   2  20      388.84      449.58     64.87 o 
   0   2  20       17.87       36.76     18.79 o 
   1   2  20      388.34      404.11     39.71 o 
   2   2  20      252.85      237.40     32.88 o 
   3   2  20       73.87       66.70      9.31 o 
   4   2  20      271.79      304.86     21.11 o 
   5   2  20      379.12      414.99     27.29 o 
   6   2  20      112.47      139.21     16.09 o 
   7   2  20      204.53      199.82     13.57 o 
  -7   3  20        3.51        4.25      8.47 o 
  -6   3  20      315.86      341.65     25.37 o 
  -5   3  20        6.14        3.74     12.88 o 
  -4   3  20      111.34       97.24     16.41 o 
  -3   3  20       29.96       29.07     10.97 o 
  -2   3  20      126.59      144.49     43.82 o 
  -1   3  20       37.77       33.92     28.25 o 
   0   3  20       30.85       71.18     21.90 o 
   1   3  20       36.65       26.33     23.51 o 
   2   3  20      126.20      143.53     27.47 o 
   3   3  20       30.76       31.20     10.85 o 
   4   3  20      111.75      110.72     14.10 o 
   5   3  20        5.45        1.65      9.53 o 
   6   3  20      313.12      288.03     19.89 o 
  -7   4  20      147.77      134.53     13.48 o 
  -6   4  20       38.10       53.68     14.25 o 
  -5   4  20       88.76      108.63     18.10 o 
  -4   4  20       59.20       46.43     14.34 o 
  -3   4  20      657.07      632.37     30.86 o 
  -2   4  20      160.22      157.85     43.51 o 
  -1   4  20      545.48      585.99     73.21 o 
   0   4  20      685.59      654.83     73.49 o 
   1   4  20      547.35      567.00     71.53 o 
   2   4  20      164.32      138.60     27.76 o 
   3   4  20      649.36      634.98     21.75 o 
   4   4  20       57.76       66.12     15.79 o 
   5   4  20       87.54       85.84     13.61 o 
  -7   5  20      160.05      156.71     13.44 o 
  -6   5  20      164.36      175.29     18.85 o 
  -5   5  20      167.95      177.57     21.17 o 
  -4   5  20       50.37       47.46      9.57 o 
  -3   5  20      101.14      103.90     13.97 o 
  -2   5  20      120.53      150.03     42.83 o 
  -1   5  20      261.67      267.48     49.87 o 
   0   5  20       14.30       20.44     21.84 o 
   1   5  20      259.76      353.81     56.91 o 
   2   5  20      121.27       89.84     12.08 o 
   3   5  20      100.62      114.49     10.68 o 
   7   5  20      159.94      150.93     15.66 o 
  -6   6  20      141.14      121.53     15.45 o 
  -5   6  20      182.59      214.80     18.33 o 
  -4   6  20      962.94      995.86     32.71 o 
  -3   6  20       99.55      109.14     11.15 o 
  -2   6  20      328.87      325.18     20.65 o 
  -1   6  20      224.59      272.06     49.22 o 
   0   6  20        2.08        7.77     17.27 o 
   1   6  20      225.62      216.98     19.28 o 
   2   6  20      331.90      314.70     28.10 o 
   3   6  20       99.65      102.80     37.69 o 
  -6   7  20      180.38      153.30     15.25 o 
  -5   7  20      666.58      695.73     23.86 o 
  -4   7  20      722.08      743.68     26.02 o 
  -3   7  20      569.71      580.82     22.36 o 
  -2   7  20       60.77       58.86     12.67 o 
  -1   7  20      307.28      293.53     16.11 o 
   0   7  20       32.88       39.17      8.06 o 
   1   7  20      309.45      309.77     16.98 o 
   2   7  20       60.03       36.24     19.88 o 
   3   7  20      570.23      536.15     50.85 o 
  -6   8  20       93.85       89.57      7.73 o 
  -5   8  20       85.10       79.42      9.75 o 
  -4   8  20      169.79      158.90     14.51 o 
  -3   8  20      900.91      962.70     44.75 o 
  -2   8  20      131.30      117.98     17.33 o 
  -1   8  20      717.47      699.89     24.98 o 
   0   8  20      125.57      146.30     12.21 o 
   1   8  20      718.90      711.45     25.31 o 
   2   8  20      131.91      113.22     15.01 o 
   6   8  20       95.19       86.78     13.35 o 
  -6   9  20       28.06       28.52      4.95 o 
  -5   9  20      896.15      848.52     23.26 o 
  -4   9  20      534.09      551.16     34.23 o 
  -3   9  20     1884.95     2046.31     66.62 o 
  -2   9  20     1013.90     1042.95     30.56 o 
  -1   9  20     1015.93      983.83     45.43 o 
   0   9  20       89.33       83.91     15.53 o 
   1   9  20     1016.06      935.72     41.99 o 
   2   9  20     1010.35      989.52     43.01 o 
   5   9  20      898.18      814.78     33.86 o 
   6   9  20       27.61       26.94      7.69 o 
  -5  10  20        4.87        5.52      8.69 o 
  -4  10  20      911.57      915.98     41.99 o 
  -3  10  20      154.09      159.48     21.17 o 
  -2  10  20     1963.02     1897.78     65.02 o 
  -1  10  20     1461.45     1418.63     56.49 o 
   0  10  20      764.76      701.81     40.44 o 
   1  10  20     1454.27     1397.52     42.34 o 
   2  10  20     1953.44     1908.65     68.34 o 
  -5  11  20      433.17      415.91     22.81 o 
  -4  11  20      177.77      165.75     19.03 o 
  -3  11  20      124.81      134.77     19.31 o 
  -2  11  20      135.04      135.40     19.64 o 
  -1  11  20     1097.42     1032.54     48.74 o 
   0  11  20      129.18       89.12     18.18 o 
   1  11  20     1097.79     1057.37     54.62 o 
   2  11  20      134.96      112.41     19.68 o 
  -4  12  20      159.67      137.76     11.88 o 
  -3  12  20      190.94      206.66     21.53 o 
  -2  12  20      621.89      594.70     36.07 o 
  -1  12  20      147.67      175.82     21.82 o 
   0  12  20     1080.59     1004.08     36.37 o 
   1  12  20      148.64      177.69     25.61 o 
   2  12  20      620.58      630.58     37.62 o 
  -4  13  20        1.34        4.29      5.50 o 
  -3  13  20       33.06       31.54      9.18 o 
  -2  13  20       17.34       27.93     10.08 o 
  -1  13  20      180.43      202.46     23.42 o 
   0  13  20      219.53      207.60     17.74 o 
   1  13  20      181.48      148.93     22.94 o 
   2  13  20       16.92       27.30     12.10 o 
  -3  14  20      262.20      247.29     29.40 o 
  -2  14  20        6.23        7.77      8.24 o 
  -1  14  20       99.61      115.97     13.14 o 
   0  14  20       14.53       21.58     15.28 o 
   1  14  20       93.60      110.04     18.90 o 
   2  14  20        6.21        9.60     10.21 o 
  -2  15  20      141.10      172.40     18.20 o 
  -1  15  20      133.57      130.63     18.22 o 
   0  15  20        2.82        3.40     11.75 o 
   1  15  20      135.16      146.67     17.84 o 
   2  15  20      144.85      169.79     15.09 o 
   0  16  20      288.46      403.37     23.65 o 
   1   0  21       92.38      112.88     38.76 o 
   2   0  21      122.21      112.06     40.34 o 
   3   0  21        1.18       -2.28      7.21 o 
   4   0  21        0.57       -5.17     11.15 o 
   5   0  21       35.77       35.97     14.04 o 
   6   0  21      528.52      523.23     29.51 o 
   7   0  21        0.88        0.87      7.55 o 
  -7   1  21      477.55      450.15     21.82 o 
  -6   1  21      200.97      228.00     21.03 o 
  -5   1  21     1174.44     1245.58     47.73 o 
  -4   1  21      335.32      373.52     26.74 o 
  -3   1  21      688.24      670.81     24.47 o 
  -2   1  21      110.09      106.56     40.03 o 
  -1   1  21      169.75      151.26     44.10 o 
   0   1  21        6.30        2.76     16.73 o 
   1   1  21      168.38      146.76     40.20 o 
   2   1  21      110.97       84.94     36.03 o 
   3   1  21      684.05      710.59     24.25 o 
   4   1  21      331.92      354.36     25.37 o 
   5   1  21     1169.92     1215.94     45.61 o 
   6   1  21      199.44      210.08     19.44 o 
   7   1  21      476.71      443.52     19.99 o 
  -7   2  21       50.54       51.23     10.87 o 
  -6   2  21      330.75      380.25     25.80 o 
  -5   2  21      318.39      374.87     27.87 o 
  -4   2  21      149.08      118.31     17.87 o 
  -3   2  21     1082.17     1118.36     31.47 o 
  -2   2  21      329.58      306.73     60.17 o 
  -1   2  21       34.64       39.48     29.55 o 
   0   2  21      204.43      206.08     33.55 o 
   1   2  21       33.75       35.12     16.63 o 
   2   2  21      328.47      279.92     55.79 o 
   3   2  21     1080.49     1030.07     31.02 o 
   4   2  21      150.49      136.61     19.19 o 
   5   2  21      317.32      352.64     24.66 o 
   6   2  21      330.11      352.56     22.75 o 
   7   2  21       49.29       39.96      7.48 o 
  -7   3  21       11.11       21.74      8.60 o 
  -6   3  21      231.43      256.59     22.67 o 
  -5   3  21       89.09       58.04     15.68 o 
  -4   3  21      282.72      278.33     23.48 o 
  -3   3  21      390.83      394.42     25.51 o 
  -2   3  21      793.44      928.17     98.58 o 
  -1   3  21       43.20       15.72     20.77 o 
   0   3  21      939.67      997.92     93.05 o 
   1   3  21       43.43       58.67     31.12 o 
   2   3  21      791.59      826.16     61.23 o 
   3   3  21      391.23      397.40     17.68 o 
   4   3  21      280.54      302.01     49.71 o 
   5   3  21       88.45       91.07     14.47 o 
   6   3  21      228.06      235.17     17.67 o 
  -7   4  21      277.29      249.23     16.23 o 
  -6   4  21       29.49       41.66     13.66 o 
  -5   4  21       97.83      100.44     18.25 o 
  -4   4  21      364.86      351.65     26.17 o 
  -3   4  21      443.45      429.45     26.54 o 
  -2   4  21      161.98      147.48     45.94 o 
  -1   4  21      837.88      759.50     85.00 o 
   0   4  21      485.42      532.71     68.96 o 
   1   4  21      829.21      849.77     89.13 o 
   2   4  21      161.60      156.32     16.21 o 
   3   4  21      441.52      428.73     18.30 o 
   4   4  21      366.02      413.11     24.93 o 
   5   4  21       97.01       91.34     13.69 o 
  -6   5  21      215.12      216.34     19.49 o 
  -5   5  21       28.60       20.65     12.30 o 
  -4   5  21      451.22      529.17     30.78 o 
  -3   5  21     1326.00     1373.01     37.64 o 
  -2   5  21      139.92      136.45     10.85 o 
  -1   5  21      272.81      194.56     44.49 o 
   0   5  21      163.01      210.26     45.67 o 
   1   5  21      270.75      219.23     47.16 o 
   2   5  21      134.74      138.16     16.12 o 
   3   5  21     1326.35     1418.31     50.25 o 
   4   5  21      448.67      491.97     26.39 o 
  -6   6  21      166.69      185.85     17.00 o 
  -5   6  21      342.18      314.64     21.70 o 
  -4   6  21      379.35      377.47     19.04 o 
  -3   6  21      922.44      975.19     51.21 o 
  -2   6  21      176.82      198.73     12.39 o 
  -1   6  21       81.29       67.01      8.48 o 
   0   6  21        5.81       -3.01      6.23 o 
   1   6  21       81.50       64.02     10.20 o 
   2   6  21      174.52      186.07     19.54 o 
   3   6  21      928.87      949.73     43.75 o 
  -6   7  21      505.20      464.98     23.07 o 
  -5   7  21      209.89      222.23     13.92 o 
  -4   7  21      219.62      235.67     15.40 o 
  -3   7  21        0.76       -4.75      6.93 o 
  -2   7  21      822.56      834.41     39.20 o 
  -1   7  21     1333.25     1350.14     34.21 o 
   0   7  21      116.23      120.77     11.98 o 
   1   7  21     1333.07     1276.34     35.69 o 
   2   7  21      824.26      776.88     38.04 o 
   3   7  21        0.72       -5.29     12.64 o 
  -6   8  21      135.15      129.00     11.52 o 
  -5   8  21     1489.53     1452.05     32.12 o 
  -4   8  21      150.67      152.98     15.47 o 
  -3   8  21      802.62      866.10     42.39 o 
  -2   8  21      897.73      909.50     42.71 o 
  -1   8  21      917.24      961.63     29.50 o 
   0   8  21      536.09      550.64     23.01 o 
   1   8  21      916.05      951.01     31.49 o 
   2   8  21      896.23      919.74     40.39 o 
   6   8  21      134.95      117.31     13.14 o 
  -6   9  21      241.88      189.99      7.87 o 
  -5   9  21      366.50      344.77     33.92 o 
  -4   9  21      366.78      380.72     27.48 o 
  -3   9  21      620.97      622.62     36.86 o 
  -2   9  21      748.49      760.67     26.67 o 
  -1   9  21      560.97      558.69     23.28 o 
   0   9  21     2579.77     2559.42     77.12 o 
   1   9  21      562.10      555.89     37.12 o 
   2   9  21      747.06      780.87     28.67 o 
  -5  10  21      261.37      289.77     19.82 o 
  -4  10  21       81.81       83.21     15.16 o 
  -3  10  21      644.87      694.72     37.85 o 
  -2  10  21      650.96      622.63     37.48 o 
  -1  10  21     1515.78     1545.57     59.11 o 
   0  10  21     1513.07     1333.29     55.84 o 
   1  10  21     1522.50     1573.85     65.84 o 
   2  10  21      652.36      616.18     38.65 o 
  -5  11  21      163.23      140.55     13.47 o 
  -4  11  21      140.23      128.95     16.58 o 
  -3  11  21      352.59      336.59     26.33 o 
  -2  11  21      406.84      429.96     31.65 o 
  -1  11  21      128.00      146.59     21.14 o 
   0  11  21      202.85      141.14     21.41 o 
   1  11  21      129.25      109.81     21.84 o 
   2  11  21      405.55      370.93     30.40 o 
  -4  12  21       92.71       78.54      9.44 o 
  -3  12  21       15.89       12.02     11.56 o 
  -2  12  21       72.84       71.27     16.05 o 
  -1  12  21       40.63       48.92     16.32 o 
   0  12  21     1325.07     1237.64     40.20 o 
   1  12  21       39.98       43.88     16.78 o 
   2  12  21       72.76       69.98     16.24 o 
  -4  13  21      153.09      112.59     30.00 o 
  -3  13  21       63.40       63.49     10.06 o 
  -2  13  21       29.22       23.58      9.40 o 
  -1  13  21       18.50       26.91     10.68 o 
   0  13  21        1.95       -4.61     10.23 o 
   1  13  21       17.25       29.09     15.28 o 
   2  13  21       30.07       30.03     13.25 o 
  -3  14  21       59.35       63.92      8.84 o 
  -2  14  21        8.28        9.47      7.53 o 
  -1  14  21      106.22      119.57     12.77 o 
   0  14  21        4.77        6.79     12.76 o 
   1  14  21      106.05      117.19     17.76 o 
   2  14  21        8.32        6.67     10.08 o 
  -2  15  21       67.17       89.67      9.55 o 
  -1  15  21       49.04       37.00     12.98 o 
   0  15  21        4.29        7.34     10.81 o 
   1  15  21       49.19       50.50     12.18 o 
   2  15  21       67.53       78.24     10.61 o 
   0   0  22     1583.39     1349.46    112.94 o 
   1   0  22      861.13      910.88     94.54 o 
   2   0  22      269.54      240.83     54.17 o 
   3   0  22      465.87      446.75     20.03 o 
   4   0  22     1323.91     1248.40     43.68 o 
   5   0  22      889.60      962.69     41.65 o 
   6   0  22     1343.41     1409.14     46.70 o 
   7   0  22       48.28       46.99      8.97 o 
  -7   1  22      372.82      378.51     19.17 o 
  -6   1  22      132.38      129.40     17.20 o 
  -5   1  22      222.63      196.76     21.87 o 
  -4   1  22     1004.77     1011.98     42.63 o 
  -3   1  22      248.09      236.48     15.51 o 
  -2   1  22      626.72      635.87     83.48 o 
  -1   1  22      453.31      394.59     64.68 o 
   0   1  22       51.37       68.41     23.56 o 
   1   1  22      455.32      385.92     63.54 o 
   2   1  22      624.27      650.79     85.10 o 
   3   1  22      248.33      267.32     30.63 o 
   4   1  22      999.22      998.94     38.26 o 
   5   1  22      218.55      235.40     21.95 o 
   6   1  22      131.43      129.31     15.77 o 
   7   1  22      373.88      339.25     16.88 o 
  -7   2  22      588.08      611.03     24.31 o 
  -6   2  22      360.78      384.05     25.67 o 
  -5   2  22       11.41        7.37     12.89 o 
  -4   2  22       59.43       62.89     15.08 o 
  -3   2  22      189.28      202.70     14.50 o 
  -2   2  22       68.98       60.03     10.58 o 
  -1   2  22      636.01      610.79     76.98 o 
   0   2  22        1.18       -5.82     16.31 o 
   1   2  22      639.85      700.45     83.91 o 
   2   2  22       68.78       73.53     14.38 o 
   3   2  22      189.47      189.93     14.01 o 
   4   2  22       58.84       71.41     13.83 o 
   5   2  22       11.89        3.95     10.62 o 
   6   2  22      359.45      382.66     23.06 o 
   7   2  22      588.25      529.31     18.62 o 
  -7   3  22      321.36      317.02     17.26 o 
  -6   3  22      305.04      319.27     23.72 o 
  -5   3  22      101.76      130.26     18.39 o 
  -4   3  22      610.02      601.56     33.77 o 
  -3   3  22       19.44       26.43     10.66 o 
  -2   3  22      314.05      300.05     36.69 o 
  -1   3  22      338.83      370.73     61.43 o 
   0   3  22       59.24       51.66     30.89 o 
   1   3  22      339.34      332.67     38.94 o 
   2   3  22      313.57      305.20     15.09 o 
   3   3  22       20.34       24.28      7.98 o 
   4   3  22      603.46      584.95     30.20 o 
   5   3  22      102.99      120.33     15.97 o 
   6   3  22      308.15      324.55     20.06 o 
  -6   4  22      358.42      393.24     25.15 o 
  -5   4  22      674.94      716.43     36.96 o 
  -4   4  22      219.22      219.87     21.78 o 
  -3   4  22      981.66      983.55     85.78 o 
  -2   4  22      111.62      106.99     14.14 o 
  -1   4  22      258.46      307.67     56.78 o 
   0   4  22      173.63      186.83     45.44 o 
   1   4  22      255.91      259.00     53.39 o 
   2   4  22      111.39      105.21      9.85 o 
   3   4  22      974.40      966.46     59.05 o 
   4   4  22      218.63      211.79     19.03 o 
   5   4  22      671.72      701.57     31.23 o 
  -6   5  22      175.21      201.08     18.02 o 
  -5   5  22      387.24      418.81     27.78 o 
  -4   5  22      273.64      262.21     23.31 o 
  -3   5  22      105.79      100.29     14.46 o 
  -2   5  22      312.06      322.79     15.24 o 
  -1   5  22      401.38      446.24     66.47 o 
   0   5  22       82.47       76.72     12.67 o 
   1   5  22      404.64      432.83     26.58 o 
   2   5  22      313.24      322.95     24.48 o 
   3   5  22      105.38      122.60     13.96 o 
   4   5  22      274.99      278.36     20.69 o 
  -6   6  22      112.00      107.05     13.45 o 
  -5   6  22      172.34      216.90     21.22 o 
  -4   6  22      129.70      135.15     12.54 o 
  -3   6  22      186.39      188.51     13.72 o 
  -2   6  22      174.43      169.20     11.86 o 
  -1   6  22      202.53      219.44     14.51 o 
   0   6  22      192.22      215.69     14.81 o 
   1   6  22      204.14      222.94     21.97 o 
   2   6  22      177.58      185.79     24.22 o 
   3   6  22      187.63      187.87     22.32 o 
  -6   7  22      239.47      234.07     16.21 o 
  -5   7  22      172.29      165.74     11.98 o 
  -4   7  22      160.82      166.33     13.14 o 
  -3   7  22     1071.26     1109.94     30.55 o 
  -2   7  22      190.42      200.86     20.68 o 
  -1   7  22     1592.28     1546.81     37.95 o 
   0   7  22      744.21      736.27     31.97 o 
   1   7  22     1594.59     1528.46     40.14 o 
   2   7  22      187.11      184.20     20.70 o 
   3   7  22     1073.03     1085.02     50.81 o 
   6   7  22      237.09      215.75     18.78 o 
  -6   8  22      422.43      400.24     17.41 o 
  -5   8  22      684.86      646.90     20.46 o 
  -4   8  22      385.82      413.30     18.59 o 
  -3   8  22      143.15      129.05     18.11 o 
  -2   8  22       14.43       19.50      8.27 o 
  -1   8  22      344.39      351.06     18.75 o 
   0   8  22      107.18       99.65     11.89 o 
   1   8  22      343.55      325.44     26.82 o 
   2   8  22       14.21       19.43     12.83 o 
   6   8  22      420.27      338.12     18.89 o 
  -5   9  22       35.16       34.16      6.34 o 
  -4   9  22      236.91      233.47     21.63 o 
  -3   9  22      267.66      268.80     16.58 o 
  -2   9  22     1132.05     1128.08     32.78 o 
  -1   9  22      531.71      554.24     23.30 o 
   0   9  22     1918.16     1869.73     43.82 o 
   1   9  22      530.37      522.03     32.05 o 
   2   9  22     1134.90     1091.54     46.00 o 
  -5  10  22      307.32      259.79     18.46 o 
  -4  10  22       32.32       33.22     12.13 o 
  -3  10  22     1003.15      946.47     43.56 o 
  -2  10  22      325.57      363.67     28.97 o 
  -1  10  22      337.04      354.38     29.56 o 
   0  10  22      714.26      837.99     43.97 o 
   1  10  22      332.83      302.83     31.07 o 
   2  10  22      326.02      314.59     28.06 o 
  -5  11  22       49.04       54.07      9.19 o 
  -4  11  22      234.72      235.09     19.76 o 
  -3  11  22       77.93       73.87     16.43 o 
  -2  11  22       98.61      101.08     17.97 o 
  -1  11  22      164.68      208.11     23.59 o 
   0  11  22      389.94      393.11     30.99 o 
   1  11  22      165.07      191.27     25.81 o 
   2  11  22       99.89       81.52     17.04 o 
  -4  12  22       25.81       19.11      6.68 o 
  -3  12  22        0.68       -0.43     10.17 o 
  -2  12  22      478.45      474.65     30.93 o 
  -1  12  22       45.74       38.19     14.44 o 
   0  12  22       75.10       69.30     16.70 o 
   1  12  22       45.05       36.61     16.32 o 
   2  12  22      479.73      465.18     30.68 o 
  -3  13  22       12.70       11.48      7.02 o 
  -2  13  22      213.11      208.35     22.41 o 
  -1  13  22       97.19      120.33     14.10 o 
   0  13  22       74.95       86.06     20.07 o 
   1  13  22       98.13      105.62     19.38 o 
   2  13  22      215.30      228.53     20.95 o 
  -3  14  22       63.03       62.99      9.11 o 
  -2  14  22       30.71       43.78      9.02 o 
  -1  14  22      171.19      194.63     14.60 o 
   0  14  22       11.93       22.36     14.37 o 
   1  14  22      176.90      185.85     20.63 o 
   2  14  22       30.28       34.73     10.04 o 
  -1  15  22      172.37      184.00     18.74 o 
   0  15  22      243.27      284.24     22.06 o 
   1  15  22      173.19      187.33     17.07 o 
   1   0  23       62.23       59.41     33.67 o 
   2   0  23      612.76      542.17     25.32 o 
   3   0  23      142.75      140.10     12.88 o 
   4   0  23     1487.85     1568.28     53.75 o 
   5   0  23       21.72       29.55     12.95 o 
   6   0  23       96.13      105.31     14.99 o 
   7   0  23      516.48      533.98     20.89 o 
  -7   1  23       45.96       33.38      8.04 o 
  -6   1  23      171.48      163.72     17.86 o 
  -5   1  23      187.18      205.80     21.91 o 
  -4   1  23      280.29      273.08     23.79 o 
  -3   1  23      318.66      328.09     18.36 o 
  -2   1  23     1217.59     1141.94     29.79 o 
  -1   1  23      281.98      289.63     57.55 o 
   0   1  23      802.08      745.53     61.96 o 
   1   1  23      281.83      276.06     54.49 o 
   2   1  23     1214.63     1207.18     30.92 o 
   3   1  23      317.34      333.05     18.10 o 
   4   1  23      276.86      275.71     23.52 o 
   5   1  23      189.07      214.22     20.45 o 
   6   1  23      171.49      188.28     17.67 o 
   7   1  23       44.04       28.66      7.05 o 
  -7   2  23      131.78      131.87     12.06 o 
  -6   2  23      462.66      453.44     26.88 o 
  -5   2  23       92.07      106.64     18.41 o 
  -4   2  23      423.62      425.78     28.69 o 
  -3   2  23       97.08       95.91     11.16 o 
  -2   2  23       23.26       29.34      8.14 o 
  -1   2  23       93.65       91.46     36.90 o 
   0   2  23      124.51      107.36     43.20 o 
   1   2  23       91.18      122.20     40.82 o 
   2   2  23       22.82       24.20     10.75 o 
   3   2  23       98.23       95.42     11.65 o 
   4   2  23      421.17      397.02     26.25 o 
   5   2  23       91.77      125.12     16.44 o 
   6   2  23      463.81      461.14     24.53 o 
  -6   3  23      210.23      222.23     19.82 o 
  -5   3  23      237.95      252.97     23.78 o 
  -4   3  23      698.11      715.21     37.13 o 
  -3   3  23      243.64      249.71     37.20 o 
  -2   3  23     1172.83     1134.35     29.91 o 
  -1   3  23      128.49      101.03     40.08 o 
   0   3  23      804.07      764.21     87.47 o 
   1   3  23      130.14      122.14     15.30 o 
   2   3  23     1165.33     1108.28     29.81 o 
   3   3  23      246.88      243.43     15.51 o 
   4   3  23      707.49      726.47     33.88 o 
   5   3  23      240.44      239.49     20.36 o 
   6   3  23      209.12      216.02     16.46 o 
  -6   4  23       62.08       80.01     14.03 o 
  -5   4  23      277.86      294.76     24.22 o 
  -4   4  23      163.52      165.42     20.77 o 
  -3   4  23     1487.54     1516.45     47.17 o 
  -2   4  23      447.01      436.37     24.37 o 
  -1   4  23     1050.54      995.83     33.88 o 
   0   4  23      982.67      953.20     37.38 o 
   1   4  23     1049.31     1029.87     37.59 o 
   2   4  23      444.15      457.60     27.15 o 
   3   4  23     1487.75     1468.14     42.29 o 
   4   4  23      165.40      147.92     16.82 o 
   5   4  23      279.49      282.12     20.44 o 
  -6   5  23      182.56      184.81     16.74 o 
  -5   5  23      190.42      221.55     21.59 o 
  -4   5  23       37.68       36.80     12.93 o 
  -3   5  23       36.31       13.51     10.58 o 
  -2   5  23      298.83      308.21     15.60 o 
  -1   5  23      336.18      316.28     12.68 o 
   0   5  23       36.25       42.12      8.17 o 
   1   5  23      335.02      306.08     26.36 o 
   2   5  23      294.75      316.82     23.13 o 
   3   5  23       35.84       14.38     14.39 o 
  -6   6  23      304.74      317.84     19.39 o 
  -5   6  23      175.92      190.87     18.97 o 
  -4   6  23      116.72      120.55     11.60 o 
  -3   6  23      281.25      293.09     16.37 o 
  -2   6  23       79.48       78.18      9.20 o 
  -1   6  23      236.38      229.94     14.46 o 
   0   6  23      348.37      351.57     18.86 o 
   1   6  23      235.77      203.20     22.33 o 
   2   6  23       79.59       82.45     25.16 o 
   3   6  23      280.10      304.48     29.01 o 
  -6   7  23        6.82        4.48      7.07 o 
  -5   7  23       16.69       10.18      6.28 o 
  -4   7  23      350.58      359.15     17.47 o 
  -3   7  23      604.12      600.03     22.56 o 
  -2   7  23      529.63      579.88     33.47 o 
  -1   7  23      549.46      529.64     22.47 o 
   0   7  23       55.10       72.14     10.99 o 
   1   7  23      548.91      479.04     32.36 o 
   2   7  23      524.95      508.71     31.97 o 
   3   7  23      603.75      615.05     39.41 o 
   6   7  23        7.12        8.43      8.54 o 
  -5   8  23       50.18       59.87      8.04 o 
  -4   8  23      409.72      412.27     17.83 o 
  -3   8  23      599.67      602.09     34.57 o 
  -2   8  23       30.28       34.26      9.07 o 
  -1   8  23      515.31      481.70     21.93 o 
   0   8  23        2.65        4.55      7.94 o 
   1   8  23      517.52      519.71     33.45 o 
   2   8  23       30.13       42.03     15.67 o 
  -5   9  23       81.20       75.10      5.83 o 
  -4   9  23      443.14      474.12     19.08 o 
  -3   9  23      773.03      791.27     26.63 o 
  -2   9  23     1024.00      993.49     30.60 o 
  -1   9  23      311.82      285.04     17.65 o 
   0   9  23      969.59      867.90     68.54 o 
   1   9  23      312.43      271.85     25.01 o 
   2   9  23     1035.53      984.55     44.86 o 
  -5  10  23      489.87      466.07     21.52 o 
  -4  10  23       11.80        9.18      9.80 o 
  -3  10  23      453.08      509.12     31.60 o 
  -2  10  23       15.43       49.24     15.29 o 
  -1  10  23       77.09       78.98     17.62 o 
   0  10  23       26.32       53.43     15.50 o 
   1  10  23       76.62       94.52     20.21 o 
   2  10  23       15.42       24.85     14.08 o 
  -4  11  23       79.42       98.21     13.59 o 
  -3  11  23      334.11      326.50     24.79 o 
  -2  11  23      541.60      543.84     33.69 o 
  -1  11  23     1407.57     1418.16     55.75 o 
   0  11  23     1075.55      969.55     46.99 o 
   1  11  23     1411.84     1361.91     59.91 o 
   2  11  23      542.54      518.56     33.41 o 
  -4  12  23       15.64       13.06      9.85 o 
  -3  12  23       15.40       16.83      8.24 o 
  -2  12  23       28.52       45.72     13.92 o 
  -1  12  23      342.86      354.45     21.66 o 
   0  12  23      151.23      152.93     15.57 o 
   1  12  23      344.04      345.14     30.20 o 
   2  12  23       28.13       27.81     11.99 o 
  -3  13  23       11.37       20.02     23.38 o 
  -2  13  23       15.50       11.16      8.36 o 
  -1  13  23      446.07      497.92     22.97 o 
   0  13  23      126.63      121.82     20.92 o 
   1  13  23      442.71      475.24     32.52 o 
   2  13  23       15.27       11.41      8.85 o 
  -2  14  23       10.75       20.79      7.53 o 
  -1  14  23      319.48      330.05     26.37 o 
   0  14  23       76.27       57.11     14.40 o 
   1  14  23      315.64      321.70     23.91 o 
   2  14  23       10.31       20.93      8.50 o 
   0  15  23      265.41      304.69     21.34 o 
   0   0  24      180.20      142.77     44.60 o 
   1   0  24       70.21       81.10     10.05 o 
   2   0  24     1027.99     1037.14     29.15 o 
   3   0  24      555.05      519.71     26.87 o 
   4   0  24      771.14      833.56     38.44 o 
   5   0  24      150.35      181.41     20.45 o 
   6   0  24       78.31       59.04     12.75 o 
  -6   1  24      343.08      347.00     22.85 o 
  -5   1  24      147.98      135.51     18.68 o 
  -4   1  24      350.01      339.69     26.61 o 
  -3   1  24       93.72      105.83     12.07 o 
  -2   1  24      141.13      147.99     12.64 o 
  -1   1  24      546.46      505.25     25.79 o 
   0   1  24     1202.40     1163.18     78.86 o 
   1   1  24      544.83      497.37     28.51 o 
   2   1  24      137.44      152.58     12.60 o 
   3   1  24       93.98       98.19     11.72 o 
   4   1  24      349.81      340.14     25.01 o 
   5   1  24      145.78      162.39     18.85 o 
   6   1  24      345.62      331.48     21.56 o 
  -6   2  24      323.59      361.65     23.57 o 
  -5   2  24       81.56       88.51     16.93 o 
  -4   2  24      521.37      557.25     33.12 o 
  -3   2  24      374.08      378.90     18.92 o 
  -2   2  24      687.27      705.83     23.68 o 
  -1   2  24      480.88      511.54     25.87 o 
   0   2  24        0.22        0.57      8.61 o 
   1   2  24      476.10      477.32     27.94 o 
   2   2  24      687.49      684.62     24.34 o 
   3   2  24      375.35      373.68     20.94 o 
   4   2  24      526.74      559.59     31.23 o 
   5   2  24       81.13      103.94     15.71 o 
   6   2  24      325.52      330.48     20.24 o 
  -6   3  24     1037.28     1046.26     38.05 o 
  -5   3  24      143.71      143.46     19.44 o 
  -4   3  24      325.49      331.88     25.93 o 
  -3   3  24      480.04      450.33     34.93 o 
  -2   3  24     1225.06     1222.52     31.93 o 
  -1   3  24      286.33      274.44     19.33 o 
   0   3  24     1714.49     1712.64     51.03 o 
   1   3  24      287.48      280.02     23.72 o 
   2   3  24     1239.39     1213.94     32.32 o 
   3   3  24      480.98      467.31     21.31 o 
   4   3  24      321.09      324.12     23.98 o 
   5   3  24      145.66      156.27     16.97 o 
   6   3  24     1046.97     1001.50     32.52 o 
  -6   4  24      166.21      175.51     16.69 o 
  -5   4  24       27.76       40.89     13.75 o 
  -4   4  24       77.50       74.65     16.05 o 
  -3   4  24      340.16      365.18     25.90 o 
  -2   4  24     1287.91     1316.96     56.76 o 
  -1   4  24     4050.40     3908.38    110.84 o 
   0   4  24      882.29      781.26     25.31 o 
   1   4  24     4047.46     3954.26     85.59 o 
   2   4  24     1295.66     1285.57     49.56 o 
   3   4  24      339.97      364.05     18.98 o 
   4   4  24       77.82       73.09     13.52 o 
   5   4  24       28.08       32.41     10.73 o 
  -6   5  24        3.20       -2.00      8.24 o 
  -5   5  24       24.72       30.58     13.04 o 
  -4   5  24      266.70      307.18     24.51 o 
  -3   5  24      180.16      182.49     19.74 o 
  -2   5  24      222.90      187.00     17.29 o 
  -1   5  24      725.48      683.22     18.57 o 
   0   5  24      237.74      253.31     17.14 o 
   1   5  24      725.79      701.90     34.90 o 
   2   5  24      220.22      200.79     22.20 o 
   3   5  24      179.69      164.60     24.61 o 
  -6   6  24       37.01       38.08      9.12 o 
  -5   6  24      294.92      322.52     22.53 o 
  -4   6  24       89.35       57.99     13.80 o 
  -3   6  24      511.13      547.41     22.41 o 
  -2   6  24       57.89       71.13      9.15 o 
  -1   6  24      208.26      204.82     16.65 o 
   0   6  24       40.77       48.09      9.91 o 
   1   6  24      208.84      180.95     19.34 o 
   2   6  24       56.70       49.48     13.40 o 
   3   6  24      510.29      519.87     37.34 o 
  -6   7  24       92.57       96.24      9.85 o 
  -5   7  24      396.76      381.47     22.70 o 
  -4   7  24       83.55       82.65      9.85 o 
  -3   7  24      692.64      650.81     23.23 o 
  -2   7  24      119.67      103.73     12.29 o 
  -1   7  24      141.86      142.34     13.28 o 
   0   7  24      127.52      108.68     12.51 o 
   1   7  24      142.31      129.40     22.04 o 
   2   7  24      118.10      118.63     20.09 o 
   3   7  24      694.46      662.28     40.59 o 
   6   7  24       94.63       79.79     10.85 o 
  -5   8  24      226.47      218.81     11.08 o 
  -4   8  24      157.19      157.66     11.63 o 
  -3   8  24      239.24      301.04     24.65 o 
  -2   8  24      518.38      524.95     23.02 o 
  -1   8  24     1198.97     1080.67     57.64 o 
   0   8  24      665.97      728.10     28.07 o 
   1   8  24     1197.38     1107.92     48.64 o 
   2   8  24      518.75      520.03     34.73 o 
  -5   9  24      133.91      125.25      8.25 o 
  -4   9  24      244.23      239.15     13.86 o 
  -3   9  24      354.33      338.26     17.64 o 
  -2   9  24       65.79       54.94      9.63 o 
  -1   9  24     1791.28     1737.29     41.83 o 
   0   9  24      724.04      668.97     26.56 o 
   1   9  24     1787.66     1681.08     58.77 o 
   2   9  24       64.07       49.32     15.69 o 
  -5  10  24       72.08       58.28      8.63 o 
  -4  10  24       16.08       11.18      9.13 o 
  -3  10  24       15.08       23.28      7.55 o 
  -2  10  24      114.57      103.60     17.36 o 
  -1  10  24      308.40      258.71     25.76 o 
   0  10  24        2.67        6.29     13.06 o 
   1  10  24      309.79      222.81     27.20 o 
   2  10  24      116.65       82.63     17.01 o 
  -4  11  24       18.32       21.63      8.84 o 
  -3  11  24       31.40       49.39     13.53 o 
  -2  11  24       79.88       66.16     15.64 o 
  -1  11  24       30.00       15.10     12.88 o 
   0  11  24      225.97      264.73     26.24 o 
   1  11  24       30.26       19.11     15.29 o 
   2  11  24       79.35       46.83     13.76 o 
  -4  12  24       72.47       63.35     13.93 o 
  -3  12  24      108.55      107.34     11.63 o 
  -2  12  24       26.86       12.58     11.13 o 
  -1  12  24       66.15       53.52     11.16 o 
   0  12  24       12.14        3.85     14.08 o 
   1  12  24       65.88       64.18     16.55 o 
   2  12  24       26.25        9.66     10.37 o 
  -3  13  24       33.36       37.72      7.46 o 
  -2  13  24       68.27       74.66     10.38 o 
  -1  13  24        9.84       10.68      8.39 o 
   0  13  24        4.55        0.60     13.04 o 
   1  13  24        9.64       17.83     12.48 o 
   2  13  24       69.16       61.48     11.76 o 
  -2  14  24        6.37        2.62      5.72 o 
  -1  14  24      349.24      379.87     26.28 o 
   0  14  24       74.77      101.12     16.09 o 
   1  14  24      347.98      380.81     23.56 o 
   2  14  24        6.20        2.46      6.17 o 
   1   0  25      243.96      257.85     15.13 o 
   2   0  25      695.90      744.29     29.57 o 
   3   0  25      421.87      444.46     20.84 o 
   4   0  25        0.31        0.12     11.85 o 
   5   0  25     1057.06     1146.25     43.84 o 
   6   0  25       47.34       41.86     11.55 o 
  -6   1  25      248.79      227.38     18.78 o 
  -5   1  25      512.56      510.77     31.06 o 
  -4   1  25       59.51       69.71     15.57 o 
  -3   1  25     1067.35     1005.54     30.64 o 
  -2   1  25      723.40      702.01     29.57 o 
  -1   1  25      498.61      513.51     20.62 o 
   0   1  25     1410.04     1380.16     35.47 o 
   1   1  25      507.85      507.75     20.51 o 
   2   1  25      721.81      696.58     24.87 o 
   3   1  25     1069.15     1041.00     31.48 o 
   4   1  25       60.06       49.71     14.03 o 
   5   1  25      510.61      493.93     28.90 o 
   6   1  25      249.28      253.31     18.53 o 
  -6   2  25      397.24      386.89     23.44 o 
  -5   2  25        7.52        4.53     12.45 o 
  -4   2  25      224.95      241.85     23.25 o 
  -3   2  25      314.00      376.25     26.79 o 
  -2   2  25       32.97       23.33      7.71 o 
  -1   2  25      749.86      764.24     19.98 o 
   0   2  25      655.87      653.58     22.39 o 
   1   2  25      753.45      722.10     24.26 o 
   2   2  25       32.83       47.83      9.55 o 
   3   2  25      314.38      364.55     19.22 o 
   4   2  25      223.12      231.59     21.49 o 
   5   2  25        7.92        6.31     10.45 o 
   6   2  25      394.01      401.54     21.44 o 
  -6   3  25      634.04      651.28     29.28 o 
  -5   3  25      256.51      277.67     23.78 o 
  -4   3  25     2200.29     2333.98     66.58 o 
  -3   3  25      990.48      990.91     41.39 o 
  -2   3  25      673.51      662.90     23.07 o 
  -1   3  25     2003.06     1984.17     32.67 o 
   0   3  25      139.41      145.83     17.32 o 
   1   3  25     2010.24     2004.18     60.15 o 
   2   3  25      676.33      628.61     37.77 o 
   3   3  25     1000.96      973.02     80.12 o 
   4   3  25     2204.94     2218.24     61.12 o 
   5   3  25      254.98      267.52     20.37 o 
  -6   4  25       14.75       14.43      8.97 o 
  -5   4  25      279.72      301.69     24.34 o 
  -4   4  25      530.67      604.15     32.93 o 
  -3   4  25      141.00      146.05     18.98 o 
  -2   4  25      835.78      815.89     34.01 o 
  -1   4  25     1059.82     1068.30     52.78 o 
   0   4  25      193.79      261.07     45.63 o 
   1   4  25     1056.82     1011.96     66.43 o 
   2   4  25      835.79      831.52     40.62 o 
   3   4  25      137.99      166.76     25.13 o 
   4   4  25      530.19      629.05     31.05 o 
  -6   5  25       63.84       63.95     10.81 o 
  -5   5  25      292.29      292.16     22.39 o 
  -4   5  25       95.60      109.32     16.16 o 
  -3   5  25      305.39      289.71     23.45 o 
  -2   5  25      395.46      386.40     23.50 o 
  -1   5  25      743.30      728.96     25.53 o 
   0   5  25       24.84       35.97      8.86 o 
   1   5  25      741.66      703.63     39.91 o 
   2   5  25      397.42      372.45     28.21 o 
   3   5  25      301.30      277.29     29.20 o 
  -6   6  25      165.63      156.69     12.94 o 
  -5   6  25      157.88      177.71     16.98 o 
  -4   6  25       99.84       87.43     15.28 o 
  -3   6  25      294.27      288.66     15.92 o 
  -2   6  25      224.10      252.72     32.45 o 
  -1   6  25      203.11      201.20     18.90 o 
   0   6  25       94.34       99.10     12.13 o 
   1   6  25      200.46      183.57     20.85 o 
   2   6  25      223.83      244.51     26.05 o 
   3   6  25      294.49      277.52     28.34 o 
  -5   7  25       39.46       41.61     10.20 o 
  -4   7  25      294.32      301.89     15.17 o 
  -3   7  25      223.39      234.39     17.41 o 
  -2   7  25      161.78      181.19     14.72 o 
  -1   7  25      526.38      523.14     23.33 o 
   0   7  25        2.07        4.38      8.53 o 
   1   7  25      528.18      499.70     34.42 o 
   2   7  25      166.06      175.35     23.53 o 
  -5   8  25      334.69      339.08     13.22 o 
  -4   8  25      236.08      234.62     24.30 o 
  -3   8  25       90.65       88.51     10.87 o 
  -2   8  25      167.18      186.75     21.31 o 
  -1   8  25      184.07      188.42     15.32 o 
   0   8  25      239.35      220.45     16.60 o 
   1   8  25      182.81      201.73     23.17 o 
   2   8  25      166.69      194.18     23.21 o 
  -5   9  25      139.87      132.80     11.01 o 
  -4   9  25      164.52      167.04     11.51 o 
  -3   9  25      126.31      126.24     11.99 o 
  -2   9  25      169.45      149.34     13.22 o 
  -1   9  25        8.27        7.82      8.17 o 
   0   9  25       21.56        6.23      8.46 o 
   1   9  25        8.37       41.61     15.25 o 
   2   9  25      170.05      149.91     19.55 o 
  -4  10  25       78.91       66.28     11.90 o 
  -3  10  25      178.70      175.34     12.68 o 
  -2  10  25      110.49      127.24     41.66 o 
  -1  10  25      188.52      209.80     15.24 o 
   0  10  25      546.45      553.00     35.11 o 
   1  10  25      187.17      190.09     25.17 o 
  -4  11  25        4.71        7.34      6.82 o 
  -3  11  25      226.60      248.30     20.73 o 
  -2  11  25       14.02       38.42     13.67 o 
  -1  11  25      571.30      556.69     34.26 o 
   0  11  25        6.47        1.66     13.86 o 
   1  11  25      572.80      537.66     36.45 o 
   2  11  25       14.08       27.33     11.89 o 
  -3  12  25       94.11       87.72     28.48 o 
  -2  12  25       79.79       85.17     11.55 o 
  -1  12  25       53.17       68.30     11.43 o 
   0  12  25       11.26        0.80     13.34 o 
   1  12  25       52.94       52.62     15.33 o 
   2  12  25       80.18       64.10     12.48 o 
  -2  13  25      370.67      340.46     19.22 o 
  -1  13  25       80.11       81.78     16.93 o 
   0  13  25        1.59       -4.36     12.93 o 
   1  13  25       79.37       93.27     15.69 o 
   2  13  25      370.74      324.72     18.97 o 
  -1  14  25       72.75       70.10     14.40 o 
   0  14  25       87.33      102.90     15.06 o 
   1  14  25       72.38       88.49     12.34 o 
   0   0  26     3198.48     3184.81     78.72 o 
   1   0  26     1426.47     1389.65     34.67 o 
   2   0  26      602.01      611.13     23.72 o 
   3   0  26        0.00        4.60      9.23 o 
   4   0  26       36.09       41.92     13.47 o 
   5   0  26       21.38       22.65     12.50 o 
   6   0  26      107.35       98.85     13.24 o 
  -6   1  26      411.40      410.63     23.17 o 
  -5   1  26      328.25      322.41     24.83 o 
  -4   1  26     1833.13     1891.40     59.53 o 
  -3   1  26       85.60       85.73     12.29 o 
  -2   1  26     1798.73     1815.68     40.55 o 
  -1   1  26     1281.97     1247.52     32.65 o 
   0   1  26       90.73       82.08     10.95 o 
   1   1  26     1274.29     1240.42     32.64 o 
   2   1  26     1805.31     1848.65     41.58 o 
   3   1  26       87.72       96.23     12.74 o 
   4   1  26     1837.40     1901.85     58.17 o 
   5   1  26      329.55      346.33     24.51 o 
   6   1  26      412.90      424.26     22.15 o 
  -6   2  26      363.13      340.02     21.31 o 
  -5   2  26       87.16       99.29     16.96 o 
  -4   2  26      849.70      929.61     41.68 o 
  -3   2  26       30.34       42.48     13.39 o 
  -2   2  26     2341.18     2363.93     45.76 o 
  -1   2  26      500.69      470.50     21.07 o 
   0   2  26      679.95      756.42     24.78 o 
   1   2  26      501.77      475.06     21.35 o 
   2   2  26     2339.85     2432.38     70.41 o 
   3   2  26       29.90       19.04      9.59 o 
   4   2  26      849.67      856.32     38.31 o 
   5   2  26       86.81       92.80     14.74 o 
  -6   3  26       14.48       13.93      9.64 o 
  -5   3  26      465.01      456.78     27.83 o 
  -4   3  26     1606.41     1639.60     55.56 o 
  -3   3  26      501.70      473.32     29.61 o 
  -2   3  26     2297.28     2271.86     44.40 o 
  -1   3  26      834.52      848.86     26.53 o 
   0   3  26      225.18      199.15     21.46 o 
   1   3  26      833.70      818.52     54.97 o 
   2   3  26     2287.37     2261.73     44.92 o 
   3   3  26      499.45      502.62     23.54 o 
   4   3  26     1602.43     1656.74     52.16 o 
   5   3  26      465.13      441.72     24.98 o 
  -6   4  26       75.65       71.14     10.88 o 
  -5   4  26      312.14      318.79     23.38 o 
  -4   4  26      179.90      183.79     20.76 o 
  -3   4  26     1005.05     1037.51     44.21 o 
  -2   4  26      450.03      479.15     26.55 o 
  -1   4  26      909.38      834.85     37.31 o 
   0   4  26       22.07       13.79     10.95 o 
   1   4  26      912.19      863.32     44.20 o 
   2   4  26      446.53      456.96     31.60 o 
   3   4  26     1010.26      951.93     51.21 o 
  -6   5  26      142.20      142.89     13.15 o 
  -5   5  26      812.54      809.93     34.22 o 
  -4   5  26       91.87      101.81     16.30 o 
  -3   5  26     1286.67     1240.06     45.73 o 
  -2   5  26      126.02      126.90     16.06 o 
  -1   5  26      165.73      144.19     13.94 o 
   0   5  26      613.84      566.49     35.01 o 
   1   5  26      164.52      164.49     22.73 o 
   2   5  26      126.50      113.00     21.02 o 
   3   5  26     1285.61     1238.65     57.04 o 
  -5   6  26      177.87      202.59     17.29 o 
  -4   6  26      285.21      279.42     22.12 o 
  -3   6  26       78.64      106.28     15.65 o 
  -2   6  26      215.97      196.59     11.48 o 
  -1   6  26       31.40       38.28      8.76 o 
   0   6  26      241.09      233.29     16.56 o 
   1   6  26       31.84       36.24     14.13 o 
   2   6  26      217.11      207.77     25.10 o 
   3   6  26       78.30       97.78     21.02 o 
  -5   7  26       21.99       12.12      8.28 o 
  -4   7  26      413.27      397.68     23.48 o 
  -3   7  26      962.79      973.81     32.78 o 
  -2   7  26      434.56      437.44     21.57 o 
  -1   7  26      752.73      710.48     26.99 o 
   0   7  26        1.05        2.02      8.17 o 
   1   7  26      754.19      639.94     38.64 o 
   2   7  26      434.43      397.38     32.31 o 
  -5   8  26      137.05      124.88      8.12 o 
  -4   8  26      135.53      144.45      8.58 o 
  -3   8  26      265.12      256.27     15.53 o 
  -2   8  26      175.42      168.35     14.22 o 
  -1   8  26      186.85      155.98     14.33 o 
   0   8  26      111.38       90.94     12.35 o 
   1   8  26      188.31      131.45     19.40 o 
   2   8  26      174.85      165.09     21.87 o 
  -5   9  26       46.14       38.15      6.78 o 
  -4   9  26      190.35      178.55     11.17 o 
  -3   9  26      187.37      183.66     13.15 o 
  -2   9  26      106.65       94.46     18.36 o 
  -1   9  26      429.84      368.80     21.21 o 
   0   9  26       62.54       78.33     15.61 o 
   1   9  26      432.55      368.15     28.59 o 
   2   9  26      107.24       94.57     17.49 o 
  -4  10  26       18.76       16.09      7.42 o 
  -3  10  26      104.73       98.67      9.62 o 
  -2  10  26      122.61      130.36     11.70 o 
  -1  10  26      543.56      506.68     28.97 o 
   0  10  26      331.32      322.45     24.15 o 
   1  10  26      540.30      453.63     34.14 o 
  -4  11  26       29.96       28.55      5.92 o 
  -3  11  26       39.35       67.55     12.62 o 
  -2  11  26      205.19      213.15     21.02 o 
  -1  11  26      578.61      562.48     33.13 o 
   0  11  26      351.57      341.82     31.58 o 
   1  11  26      576.33      507.42     34.30 o 
  -3  12  26       18.78       20.93      6.76 o 
  -2  12  26       77.89       82.70     10.91 o 
  -1  12  26      229.00      252.94     26.63 o 
   0  12  26       25.12       11.26     13.09 o 
   1  12  26      230.05      230.51     22.38 o 
  -2  13  26      158.66      132.45     17.31 o 
  -1  13  26      450.08      426.02     28.95 o 
   0  13  26      981.48      881.48     40.12 o 
   1  13  26      451.39      462.68     26.36 o 
   0  14  26      566.22      606.81     29.07 o 
   1   0  27      813.76      814.60     27.12 o 
   2   0  27        5.80       -2.18      8.06 o 
   3   0  27      991.22      977.92     40.56 o 
   4   0  27       27.83       23.47     13.60 o 
   5   0  27      520.23      493.87     28.52 o 
   6   0  27       53.39       58.79     11.14 o 
  -6   1  27      218.52      209.23     16.65 o 
  -5   1  27      218.31      203.03     19.91 o 
  -4   1  27      233.31      239.94     23.29 o 
  -3   1  27      167.70      149.81     14.72 o 
  -2   1  27      566.72      562.51     22.94 o 
  -1   1  27     1781.55     1758.04     39.99 o 
   0   1  27      564.61      611.67     24.30 o 
   1   1  27     1783.45     1753.13     55.25 o 
   2   1  27      563.63      545.96     33.95 o 
   3   1  27      164.97      142.96     14.43 o 
   4   1  27      233.67      255.92     23.48 o 
   5   1  27      217.40      223.42     20.49 o 
  -6   2  27       53.83       47.16     10.41 o 
  -5   2  27       42.25       35.91     12.58 o 
  -4   2  27        7.64       -0.61     12.69 o 
  -3   2  27      349.92      344.16     26.74 o 
  -2   2  27      380.42      383.61     18.93 o 
  -1   2  27      130.70      138.45     13.71 o 
   0   2  27     3165.99     3194.76     56.87 o 
   1   2  27      132.08      142.49     12.60 o 
   2   2  27      379.88      424.51     20.30 o 
   3   2  27      353.84      354.61     20.44 o 
   4   2  27        7.66        8.85     11.16 o 
   5   2  27       42.54       34.45     10.80 o 
  -6   3  27      416.81      383.77     20.57 o 
  -5   3  27       23.58       26.54     13.52 o 
  -4   3  27      102.54       96.68     17.14 o 
  -3   3  27      232.30      238.13     22.95 o 
  -2   3  27     2160.99     2095.77     44.36 o 
  -1   3  27      657.67      639.23     23.66 o 
   0   3  27     5478.19     5490.99     77.51 o 
   1   3  27      660.19      677.44     25.07 o 
   2   3  27     2169.32     2147.00     45.85 o 
   3   3  27      228.57      249.31     28.76 o 
  -6   4  27      107.51      106.01     11.97 o 
  -5   4  27       13.52        3.72     10.26 o 
  -4   4  27        0.00       -7.39     12.34 o 
  -3   4  27      714.58      670.84     34.19 o 
  -2   4  27     1299.75     1301.83     47.14 o 
  -1   4  27      129.84      142.31     20.52 o 
   0   4  27     2994.31     2977.89     81.74 o 
   1   4  27      125.77      144.74     21.86 o 
   2   4  27     1299.49     1349.43     58.57 o 
   3   4  27      716.50      688.74     44.00 o 
  -5   5  27      185.07      169.51     16.95 o 
  -4   5  27      129.51      120.28     16.60 o 
  -3   5  27      294.42      289.19     23.33 o 
  -2   5  27      169.88      156.73     13.60 o 
  -1   5  27      874.47      839.63     41.97 o 
   0   5  27        6.46       -0.02     11.75 o 
   1   5  27      877.98      802.55     44.14 o 
   2   5  27      166.25      184.29     24.55 o 
   3   5  27      296.10      267.69     28.75 o 
  -5   6  27      236.57      216.55     16.91 o 
  -4   6  27       89.71       58.20     12.68 o 
  -3   6  27       94.31      119.71     16.50 o 
  -2   6  27      491.84      472.48     21.38 o 
  -1   6  27      138.35      168.66     14.29 o 
   0   6  27      549.30      523.18     35.02 o 
   1   6  27      136.93      160.91     22.45 o 
   2   6  27      491.99      491.17     35.74 o 
   3   6  27       93.26      114.26     21.02 o 
  -5   7  27      401.09      393.40     23.62 o 
  -4   7  27       24.65       27.23      7.39 o 
  -3   7  27      541.09      547.32     17.03 o 
  -2   7  27      416.65      396.65     31.48 o 
  -1   7  27     1169.03     1079.49     33.03 o 
   0   7  27      902.78      863.72     44.01 o 
   1   7  27     1169.86     1047.11     49.23 o 
   2   7  27      418.54      404.53     32.45 o 
  -5   8  27      213.15      205.05     14.01 o 
  -4   8  27       53.04       47.01     11.56 o 
  -3   8  27      173.66      169.29     13.24 o 
  -2   8  27       24.78       16.31      9.10 o 
  -1   8  27       73.86       71.61     11.06 o 
   0   8  27        9.08       10.66     12.65 o 
   1   8  27       73.31       78.92     17.17 o 
   2   8  27       24.46       40.05     14.99 o 
  -4   9  27      117.92      111.78      8.60 o 
  -3   9  27       16.39       15.60      6.97 o 
  -2   9  27       63.29       55.86      9.56 o 
  -1   9  27      130.54      149.98     13.62 o 
   0   9  27        0.04       -3.81     11.26 o 
   1   9  27      130.64      137.45     20.03 o 
   2   9  27       62.27       61.20     15.09 o 
  -4  10  27        7.10        7.98      6.76 o 
  -3  10  27       13.61        8.53      5.91 o 
  -2  10  27        0.66        3.41      6.64 o 
  -1  10  27       74.81       70.73     10.08 o 
   0  10  27        3.48        5.62     10.56 o 
   1  10  27       77.04       66.37     21.64 o 
  -3  11  27       93.01       97.07     13.20 o 
  -2  11  27       43.90       42.73     12.50 o 
   0  11  27        2.81       -2.64     12.85 o 
   1  11  27        1.36       -6.97     11.22 o 
  -3  12  27       80.07       69.94      7.87 o 
  -2  12  27       92.00       82.66     10.31 o 
  -1  12  27       91.37       82.39     17.24 o 
   0  12  27       39.58       34.46     13.75 o 
   1  12  27       92.88       80.46     15.30 o 
  -1  13  27       96.17      118.59     16.48 o 
   0  13  27       20.10       11.34     10.84 o 
   1  13  27       95.81       99.02     12.79 o 
   0   0  28     6289.88     6553.67    127.93 o 
   1   0  28      821.44      830.78     28.15 o 
   2   0  28     2029.90     2044.39     46.70 o 
   3   0  28       23.51       37.37     10.37 o 
   4   0  28       12.28        8.74     12.03 o 
   5   0  28      111.59      115.75     15.92 o 
  -6   1  28      361.29      336.70     18.56 o 
  -5   1  28       35.12       40.94     12.91 o 
  -4   1  28     1151.02     1184.71     45.89 o 
  -3   1  28      312.62      331.82     26.07 o 
  -2   1  28     1363.64     1401.05     38.56 o 
  -1   1  28      390.33      386.85     19.88 o 
   0   1  28     1952.74     1905.27     43.85 o 
   1   1  28      394.95      394.64     19.77 o 
   2   1  28     1367.56     1383.64     38.04 o 
   3   1  28      313.34      327.42     19.78 o 
   4   1  28     1159.20     1149.95     44.66 o 
   5   1  28       35.61       51.03     12.83 o 
  -6   2  28      229.91      215.84     15.47 o 
  -5   2  28       68.92       73.53     14.43 o 
  -4   2  28     1326.18     1330.33     48.74 o 
  -3   2  28       42.02       33.89     13.34 o 
  -2   2  28     3492.30     3405.16     49.49 o 
  -1   2  28      136.81      132.95     13.21 o 
   0   2  28     7076.83     6963.60     93.11 o 
   1   2  28      136.60      149.90     13.22 o 
   2   2  28     3489.09     3485.78     62.09 o 
   3   2  28       41.33       45.72     18.16 o 
   4   2  28     1324.05     1334.01     46.79 o 
   6   2  28      229.33      219.75     12.21 o 
  -6   3  28      105.82      107.00     11.27 o 
  -5   3  28      285.32      307.17     22.48 o 
  -4   3  28       68.03       66.73     15.43 o 
  -3   3  28      864.32      889.64     39.90 o 
  -2   3  28      321.42      379.50     21.43 o 
  -1   3  28      684.46      663.55     25.76 o 
   0   3  28      554.51      592.74     23.98 o 
   1   3  28      679.22      641.38     24.90 o 
   2   3  28      322.10      368.46     19.79 o 
   3   3  28      863.59      897.88     29.18 o 
  -5   4  28      548.68      536.34     27.59 o 
  -4   4  28      231.73      243.87     22.46 o 
  -3   4  28      366.63      331.71     25.63 o 
  -2   4  28     1031.48      929.03     45.01 o 
  -1   4  28      383.52      361.62     28.67 o 
   0   4  28     1019.51      925.73     45.84 o 
   1   4  28      389.73      385.65     31.57 o 
   2   4  28     1025.19      992.16     50.92 o 
   3   4  28      365.69      354.68     33.05 o 
  -5   5  28      136.54      130.04     14.90 o 
  -4   5  28      619.50      644.19     32.51 o 
  -3   5  28      520.19      517.30     29.90 o 
  -2   5  28       91.98      104.40     18.45 o 
  -1   5  28      280.25      223.83     24.12 o 
   0   5  28      318.26      316.60     28.59 o 
   1   5  28      281.69      237.04     25.71 o 
   2   5  28       91.54       74.61     19.39 o 
   3   5  28      521.13      530.08     37.69 o 
  -5   6  28       48.59       47.44      7.33 o 
  -4   6  28       70.03       52.23     12.68 o 
  -3   6  28      239.17      258.60     24.21 o 
  -2   6  28      238.33      237.79     24.10 o 
  -1   6  28       45.85       37.12      9.12 o 
   0   6  28        1.87       -4.75     13.60 o 
   1   6  28       46.44       42.07     17.29 o 
   2   6  28      238.18      241.19     26.51 o 
  -5   7  28       14.32       16.94      8.20 o 
  -4   7  28       99.35       96.63     14.42 o 
  -3   7  28      463.82      432.77     28.76 o 
  -2   7  28        5.39       11.41      8.11 o 
  -1   7  28      307.81      262.47     24.05 o 
   0   7  28        2.33       -4.36     12.61 o 
   1   7  28      307.93      240.60     25.75 o 
   2   7  28        5.73        1.01     13.52 o 
  -4   8  28       89.89      107.87     13.67 o 
  -3   8  28       55.17       50.28      9.12 o 
  -2   8  28        6.33       14.47      8.10 o 
  -1   8  28      494.46      451.13     21.65 o 
   0   8  28       99.84       90.04     17.39 o 
   1   8  28      491.94      435.46     31.96 o 
   2   8  28        6.75       11.35     12.50 o 
  -4   9  28       57.40       55.93      9.36 o 
  -3   9  28       63.42       69.82      8.97 o 
  -2   9  28      151.76      139.72     12.12 o 
  -1   9  28      136.14      133.74     12.83 o 
   0   9  28      150.12      129.32     18.32 o 
   1   9  28      133.70      119.34     13.03 o 
   2   9  28      151.54      159.90     19.53 o 
  -3  10  28        9.68       38.08     13.47 o 
  -2  10  28        9.20        6.96      6.33 o 
  -1  10  28      164.29      163.83     17.31 o 
   0  10  28        7.56       -2.38      9.98 o 
   1  10  28      162.37      150.11     30.30 o 
  -3  11  28        9.96        7.93      7.17 o 
  -2  11  28        6.97       12.98      9.71 o 
   0  11  28        0.49        1.92     13.27 o 
   1  11  28      306.64      305.58     24.37 o 
  -2  12  28       60.06       45.46     13.13 o 
  -1  12  28        6.41       12.71     11.77 o 
   0  12  28        0.01        2.93     10.65 o 
   1  12  28        7.18       24.84     10.87 o 
  -1  13  28       48.36       55.91     12.17 o 
   0  13  28      141.55      150.20     15.91 o 
   1  13  28       48.79       54.90      9.63 o 
   1   0  29      973.98      906.16     30.93 o 
   2   0  29     1913.48     2038.47     47.35 o 
   3   0  29     1095.32     1092.33     34.27 o 
   4   0  29      531.91      556.01     31.29 o 
   5   0  29       34.61       31.63     11.63 o 
  -5   1  29      180.01      171.88     17.89 o 
  -4   1  29      129.77      124.87     19.04 o 
  -3   1  29      579.78      580.94     33.89 o 
  -2   1  29      893.70      926.28     31.26 o 
  -1   1  29      289.20      322.21     19.30 o 
   0   1  29     2281.60     2389.33     50.65 o 
   1   1  29      285.42      314.53     19.03 o 
   2   1  29      902.10      970.76     31.82 o 
   3   1  29      575.71      598.07     40.35 o 
   4   1  29      129.01      105.20     16.81 o 
  -5   2  29      299.16      291.59     21.39 o 
  -4   2  29      381.19      451.75     28.56 o 
  -3   2  29       15.20        5.47     12.88 o 
  -2   2  29      480.18      467.93     22.51 o 
  -1   2  29       58.04       58.97     10.81 o 
   0   2  29        0.06        2.47      8.36 o 
   1   2  29       57.53       51.47     11.69 o 
   2   2  29      480.70      489.01     22.74 o 
   3   2  29       15.70       19.90      9.20 o 
   5   2  29      296.74      296.39     18.63 o 
  -5   3  29      189.86      203.35     18.34 o 
  -4   3  29      500.38      547.07     30.91 o 
  -3   3  29      158.68      136.33     18.62 o 
  -2   3  29      928.91      960.40     31.14 o 
  -1   3  29      132.32      145.77     13.57 o 
   0   3  29      925.87      931.07     30.30 o 
   1   3  29      132.49      132.74     13.42 o 
   2   3  29      924.77      927.77     29.92 o 
   3   3  29      157.65      135.83     12.96 o 
   4   3  29      496.13      527.27     25.23 o 
  -5   4  29       13.13       20.95     10.12 o 
  -4   4  29      948.82      966.21     39.60 o 
  -3   4  29      144.36      142.18     13.50 o 
  -2   4  29      361.04      413.62     30.70 o 
  -1   4  29      756.16      719.41     39.74 o 
   0   4  29       21.33        4.52     12.59 o 
   1   4  29      751.10      777.00     43.69 o 
   2   4  29      362.89      375.39     32.89 o 
   3   4  29      143.07      134.58     22.92 o 
  -5   5  29        1.38        6.07      6.24 o 
  -4   5  29      107.34      111.31     15.85 o 
  -3   5  29      175.12      170.15     17.21 o 
  -2   5  29      973.66      960.45     45.54 o 
  -1   5  29      279.52      256.95     25.96 o 
   0   5  29      213.04      226.42     24.94 o 
   1   5  29      278.43      277.90     27.90 o 
   2   5  29      975.72      956.63     49.38 o 
   3   5  29      173.35      161.08     23.34 o 
  -5   6  29      128.04      124.62     13.33 o 
  -4   6  29      119.89      113.57     10.94 o 
  -3   6  29      183.77      196.78     21.71 o 
  -2   6  29       30.78       13.69     12.47 o 
  -1   6  29      314.50      308.25     27.15 o 
   0   6  29      208.93      179.91     22.78 o 
   1   6  29      312.85      291.11     28.12 o 
   2   6  29       32.13       30.46     16.13 o 
  -4   7  29        1.44       -6.53      9.69 o 
  -3   7  29       35.25       33.89     12.77 o 
  -2   7  29      127.99      128.86     12.12 o 
  -1   7  29       21.67       13.03     12.00 o 
   0   7  29      626.50      532.75     34.95 o 
   1   7  29       22.40       24.19     14.24 o 
   2   7  29      126.17      121.29     19.92 o 
  -4   8  29       21.92       26.42      8.81 o 
  -3   8  29       42.46       52.79     12.48 o 
  -2   8  29       60.22       50.87      9.36 o 
  -1   8  29       48.52       36.56     13.54 o 
   0   8  29       42.82       59.60     15.43 o 
   1   8  29       49.64       47.93     14.22 o 
   2   8  29       61.38       64.15     15.14 o 
  -4   9  29      191.36      202.54     13.96 o 
  -3   9  29      132.69      133.92      9.90 o 
  -2   9  29       73.45       71.83     10.45 o 
  -1   9  29       10.56        1.42     10.04 o 
   0   9  29       33.71       29.89     12.30 o 
   1   9  29       10.53        3.89      8.34 o 
  -3  10  29      165.12      160.00     12.51 o 
  -2  10  29       28.11       32.38      9.68 o 
  -1  10  29       54.70       53.11     12.12 o 
   0  10  29       18.66        8.04      9.64 o 
   1  10  29       57.41       48.30      8.96 o 
  -3  11  29        2.63       -5.25      9.54 o 
  -1  11  29      121.24      145.68     19.82 o 
   0  11  29       10.73        8.82     10.81 o 
   1  11  29      123.58      110.38     15.80 o 
  -2  12  29      120.29      100.23     14.88 o 
  -1  12  29      213.00      204.52     19.80 o 
   0  12  29       89.46       70.55     13.52 o 
   1  12  29      211.85      181.66     15.57 o 
   0   0  30     2290.01     2486.21     74.40 o 
   1   0  30      828.31      784.35     29.04 o 
   2   0  30        0.07        4.59      9.21 o 
   3   0  30       89.63       93.12     16.59 o 
   5   0  30      163.92      161.49     16.03 o 
  -4   1  30       94.13      105.10     16.92 o 
  -3   1  30      374.34      405.69     28.62 o 
  -2   1  30      258.96      259.49     18.24 o 
  -1   1  30      140.51      133.31     13.69 o 
   0   1  30     1150.10     1093.59     34.09 o 
   1   1  30      138.44      156.00     14.85 o 
   2   1  30      256.88      282.46     18.53 o 
   3   1  30      373.85      400.24     21.15 o 
   4   1  30       93.88      120.26     15.71 o 
   5   1  30      237.92      255.80     17.82 o 
  -5   2  30       49.81       55.74     11.89 o 
  -4   2  30      242.31      246.04     22.40 o 
  -3   2  30      196.38      189.50     21.78 o 
  -2   2  30      306.40      292.29     18.86 o 
  -1   2  30      114.28      106.61     12.88 o 
   0   2  30      399.58      401.00     21.04 o 
   1   2  30      116.09      119.32     13.40 o 
   2   2  30      306.14      308.34     22.21 o 
   3   2  30      193.48      202.02     15.14 o 
   4   2  30      241.45      228.99     18.39 o 
   5   2  30       48.89       45.30      8.67 o 
  -5   3  30       30.96       39.61      7.62 o 
  -4   3  30       43.01       30.61     13.01 o 
  -3   3  30       65.42      100.38     18.71 o 
  -2   3  30       66.29       70.60     11.18 o 
  -1   3  30       13.97       26.76      9.60 o 
   0   3  30      237.15      254.04     16.98 o 
   1   3  30       13.61       22.61      9.18 o 
   2   3  30       66.87       61.10     10.48 o 
   3   3  30       66.35       59.20      9.99 o 
   4   3  30       42.92       33.29      9.20 o 
  -5   4  30      100.06      117.75     14.40 o 
  -4   4  30        9.89        8.46      7.73 o 
  -3   4  30      317.27      347.05     27.59 o 
  -2   4  30       81.69       92.89     18.40 o 
  -1   4  30       23.07       17.12     13.05 o 
   0   4  30        5.01       -2.04     12.88 o 
   1   4  30       23.39       41.39     18.69 o 
   2   4  30       82.40       74.36     19.13 o 
   3   4  30      317.96      324.23     31.23 o 
  -5   5  30      938.88      958.41     33.68 o 
  -4   5  30      123.59      130.41     17.61 o 
  -3   5  30      686.40      703.76     37.24 o 
  -2   5  30      350.07      353.44     28.89 o 
  -1   5  30       60.36       66.55     17.34 o 
   0   5  30     2276.39     2239.18     72.58 o 
   1   5  30       59.22       78.14     19.19 o 
   2   5  30      351.59      381.05     32.65 o 
  -4   6  30       24.67       23.08     10.59 o 
  -3   6  30      271.15      271.06     24.44 o 
  -2   6  30      303.18      303.43     26.31 o 
  -1   6  30      821.91      832.35     42.05 o 
   0   6  30       49.40       30.06     14.91 o 
   1   6  30      822.54      771.24     43.67 o 
   2   6  30      300.22      304.23     29.10 o 
  -4   7  30      156.87      161.21     16.29 o 
  -3   7  30      169.11      149.39     18.01 o 
  -2   7  30      569.87      512.64     31.37 o 
  -1   7  30       62.44       47.67     14.48 o 
   0   7  30       44.21       49.83     15.62 o 
   1   7  30       62.09       60.60     17.01 o 
   2   7  30      569.30      515.20     34.18 o 
  -4   8  30       34.15       33.59      8.88 o 
  -3   8  30      160.72      144.52     16.03 o 
  -2   8  30      114.90      101.98     16.07 o 
  -1   8  30      329.73      334.66     26.17 o 
   0   8  30       23.97        4.05     11.32 o 
   1   8  30      329.57      321.75     27.20 o 
   2   8  30      113.92      101.90     17.45 o 
  -3   9  30       80.44       65.77     10.91 o 
  -2   9  30       56.54       49.61     11.85 o 
  -1   9  30       75.53       89.15     14.86 o 
   0   9  30       51.56       39.38     12.57 o 
   1   9  30       75.33       71.12     10.27 o 
  -2  10  30       17.26       33.55      9.28 o 
  -1  10  30       62.13       58.65     11.07 o 
   0  10  30        2.00        8.81      7.03 o 
   1  10  30       62.21       53.79     12.83 o 
  -2  11  30      181.06      186.91     19.12 o 
  -1  11  30       23.50       31.26     12.44 o 
   0  11  30       37.27       26.18     11.90 o 
   1  11  30       24.02       12.74      8.55 o 
  -1  12  30      112.07       97.46     13.92 o 
   0  12  30      173.77      174.52     16.51 o 
   1  12  30      114.70       78.01      9.01 o 
   1   0  31       15.99       22.33      9.71 o 
   2   0  31     1282.84     1390.07     38.28 o 
   3   0  31      162.69      146.79     18.65 o 
   4   0  31        1.65       11.60     10.06 o 
   5   0  31       71.81       46.57     10.17 o 
  -5   1  31       64.95       64.29     11.38 o 
  -4   1  31      188.91      210.55     19.88 o 
  -3   1  31      134.55      138.68     18.60 o 
  -2   1  31     1128.64     1168.90     35.00 o 
  -1   1  31     1586.43     1551.88     41.25 o 
   0   1  31      192.57      182.39     15.81 o 
   1   1  31     1581.19     1562.28     41.16 o 
   2   1  31     1120.73     1176.89     35.05 o 
   3   1  31      131.84      150.88     17.95 o 
   4   1  31      190.02      209.72     18.32 o 
   5   1  31       66.55       58.01      9.55 o 
  -5   2  31       41.36       39.42     10.39 o 
  -4   2  31       69.39       74.22     14.43 o 
  -3   2  31       51.24       52.29     15.59 o 
  -2   2  31       10.69        7.94     10.24 o 
  -1   2  31        3.34        1.71      8.66 o 
   0   2  31       40.97       32.04     10.44 o 
   1   2  31        2.99       10.46     13.23 o 
   2   2  31       11.37       13.29      9.13 o 
   3   2  31       49.29       32.70     11.10 o 
   4   2  31       69.38       58.05     11.20 o 
   5   2  31       40.78       41.02      7.82 o 
  -5   3  31      250.60      301.32     19.43 o 
  -4   3  31      302.26      342.09     25.14 o 
  -3   3  31       79.44       73.72     17.02 o 
  -2   3  31       47.24       44.05     10.44 o 
  -1   3  31      242.98      203.30     15.57 o 
   0   3  31       17.83       14.51      8.34 o 
   1   3  31      244.36      204.25     15.52 o 
   2   3  31       49.63       38.69      9.37 o 
   3   3  31       79.13       72.10     10.21 o 
  -5   4  31      120.93      114.63     12.72 o 
  -4   4  31        0.26       13.08     11.30 o 
  -3   4  31      579.91      558.47     33.84 o 
  -2   4  31      216.19      220.53     23.49 o 
  -1   4  31     1918.72     1890.76     65.06 o 
   0   4  31       81.89       86.54     19.00 o 
   1   4  31     1916.74     1846.59     66.91 o 
   2   4  31      219.92      175.23     23.87 o 
  -4   5  31      196.10      232.67     20.33 o 
  -3   5  31      558.93      560.34     33.43 o 
  -2   5  31     1308.67     1359.81     52.82 o 
  -1   5  31      183.71      161.16     21.75 o 
   0   5  31       74.85       62.00     17.60 o 
   1   5  31      183.83      163.06     23.10 o 
   2   5  31     1310.62     1311.78     56.02 o 
  -4   6  31      190.42      181.74     17.40 o 
  -3   6  31       74.72       82.62     15.57 o 
  -2   6  31      182.99      188.72     21.83 o 
  -1   6  31      728.36      724.79     39.25 o 
   0   6  31       38.41       38.16     15.40 o 
   1   6  31      728.63      705.38     40.79 o 
   2   6  31      182.07      183.81     23.03 o 
  -4   7  31      330.88      358.32     21.01 o 
  -3   7  31       49.61       46.12     12.43 o 
  -2   7  31       20.55       32.06     13.13 o 
  -1   7  31       87.98       72.93     16.33 o 
   0   7  31      409.51      384.38     29.59 o 
   1   7  31       88.86       57.40     15.66 o 
   2   7  31       19.35       13.19     12.81 o 
  -4   8  31       52.19       38.99      8.38 o 
  -3   8  31      238.86      246.48     19.06 o 
  -2   8  31       14.59       21.86     11.65 o 
  -1   8  31      220.50      213.93     21.66 o 
   0   8  31       99.54       73.23     15.73 o 
   1   8  31      219.07      205.65     21.62 o 
   2   8  31       14.47       32.14     13.59 o 
  -3   9  31      244.86      270.30     16.84 o 
  -2   9  31       83.13       57.92     11.45 o 
  -1   9  31       57.00       53.11     12.77 o 
   0   9  31        3.32       10.48     10.27 o 
   1   9  31       57.13       56.09     18.16 o 
  -2  10  31       61.05       73.73      9.84 o 
  -1  10  31       67.94       53.04     10.83 o 
   0  10  31       62.96       72.28      9.23 o 
   1  10  31       68.64       44.20     10.62 o 
  -1  11  31       22.57       11.97     10.43 o 
   0  11  31      457.28      372.29     24.00 o 
   0   0  32      142.29      146.79     20.50 o 
   1   0  32      100.73      104.14     13.31 o 
   2   0  32       15.33       16.45      8.98 o 
   3   0  32      712.38      774.54     36.68 o 
   4   0  32       89.26       97.25     14.10 o 
   5   0  32      459.38      474.12     21.11 o 
  -5   1  32       47.27       55.44     10.09 o 
  -4   1  32      348.77      403.53     25.06 o 
  -3   1  32       27.16       26.36     13.20 o 
  -2   1  32      353.93      369.52     20.41 o 
  -1   1  32      123.78      125.43     13.75 o 
   0   1  32     1867.53     1958.00     46.23 o 
   1   1  32      124.39      139.42     14.52 o 
   2   1  32      357.51      380.91     20.44 o 
   3   1  32       27.01       44.34     11.91 o 
   4   1  32      346.73      372.62     22.35 o 
   5   1  32       48.81       55.90      8.39 o 
  -5   2  32       40.59       37.84      8.89 o 
  -4   2  32      162.13      167.62     18.01 o 
  -3   2  32       60.33       74.79     15.77 o 
  -2   2  32      156.96      159.01     14.75 o 
  -1   2  32      538.49      542.82     24.11 o 
   0   2  32       10.78       12.32      9.22 o 
   1   2  32      531.76      519.83     29.36 o 
   2   2  32      158.10      153.41     14.03 o 
   3   2  32       58.81       58.98     12.45 o 
   4   2  32      161.07      162.96     14.56 o 
  -5   3  32      128.74      139.68     13.39 o 
  -4   3  32      263.67      281.08     22.11 o 
  -3   3  32      245.34      252.47     23.76 o 
  -2   3  32      103.45      114.42     19.01 o 
  -1   3  32       35.18       33.55      9.36 o 
   0   3  32        4.75        3.88      8.53 o 
   1   3  32       33.94       80.30     28.09 o 
   2   3  32      102.90       98.39     20.72 o 
  -4   4  32      470.00      454.49     26.63 o 
  -3   4  32      141.30      162.54     19.94 o 
  -2   4  32      433.98      459.02     31.01 o 
  -1   4  32      156.25      152.92     21.38 o 
   0   4  32      451.49      472.98     33.32 o 
   1   4  32      159.18      202.23     24.67 o 
   2   4  32      431.79      378.00     31.47 o 
  -4   5  32      672.69      718.92     31.88 o 
  -3   5  32       72.18       73.64     15.29 o 
  -2   5  32      241.86      242.82     24.74 o 
  -1   5  32      136.12      147.86     21.31 o 
   0   5  32        0.53       -8.12     14.59 o 
   1   5  32      136.46      164.57     22.86 o 
   2   5  32      240.30      259.90     26.43 o 
  -4   6  32       40.20       40.53     10.35 o 
  -3   6  32      245.88      238.05     21.40 o 
  -2   6  32       62.43       46.25     14.29 o 
  -1   6  32       63.27       69.04     16.47 o 
   0   6  32      268.47      271.04     26.33 o 
   1   6  32       63.20       52.17     16.81 o 
   2   6  32       62.88       79.45     17.60 o 
  -4   7  32       20.88       15.28      7.36 o 
  -3   7  32       12.86        8.44      9.12 o 
  -2   7  32      174.88      195.59     20.43 o 
  -1   7  32       76.90       98.24     17.44 o 
   0   7  32       21.07       31.53     13.70 o 
   1   7  32       77.05       84.94     16.82 o 
   2   7  32      175.48      167.26     20.33 o 
  -3   8  32       58.53       50.71     10.58 o 
  -2   8  32       16.02       11.98      9.79 o 
  -1   8  32       54.84       39.03     12.22 o 
   0   8  32       48.74       55.99     14.78 o 
   1   8  32       54.43       31.60     12.80 o 
  -3   9  32       21.70       26.78      7.39 o 
  -2   9  32        0.29       -7.18      8.89 o 
  -1   9  32      156.39      170.58     17.44 o 
   0   9  32        9.45        9.60      9.81 o 
   1   9  32      157.60      158.27     16.87 o 
  -1  10  32       98.54      106.76     11.19 o 
   0  10  32      122.85      135.97     13.99 o 
   0  11  32       13.69        3.30      7.37 o 
   1   0  33      102.07       94.96     12.70 o 
   2   0  33      318.94      348.27     19.52 o 
   3   0  33        0.03        4.43     10.33 o 
   4   0  33      208.78      223.86     18.18 o 
  -4   1  33       58.45       73.60     13.01 o 
  -3   1  33      344.20      368.69     25.76 o 
  -2   1  33      198.54      198.38     15.76 o 
  -1   1  33      275.64      311.10     19.12 o 
   0   1  33      250.04      238.15     17.57 o 
   1   1  33      277.42      317.06     19.31 o 
   2   1  33      198.81      208.69     15.74 o 
   3   1  33      347.75      378.76     23.96 o 
   4   1  33       57.74       75.59     11.85 o 
  -4   2  33      164.35      151.32     16.43 o 
  -3   2  33       97.44       83.07     15.30 o 
  -2   2  33       88.95       91.50     12.01 o 
  -1   2  33     1959.84     1950.20     44.37 o 
   0   2  33      347.90      347.05     19.32 o 
   1   2  33     1960.03     1977.29     44.86 o 
   2   2  33       85.36       81.27     11.36 o 
   3   2  33       97.27       83.32     12.60 o 
   4   2  33      166.22      162.61     13.36 o 
  -4   3  33      259.76      324.21     21.76 o 
  -3   3  33      202.57      209.80     21.20 o 
  -2   3  33      972.88      979.49     44.37 o 
  -1   3  33       57.04       49.74     10.84 o 
   0   3  33      293.14      253.98     16.58 o 
   1   3  33       57.50       59.43     17.64 o 
   2   3  33      972.29      992.86     49.14 o 
  -4   4  33      236.72      292.67     20.80 o 
  -3   4  33       84.71       93.14     16.32 o 
  -2   4  33      344.87      368.30     28.53 o 
  -1   4  33      101.56       92.38     18.24 o 
   0   4  33      190.37      190.51     23.61 o 
   1   4  33      101.55       74.82     18.06 o 
   2   4  33      343.70      393.08     30.94 o 
  -4   5  33      178.71      191.17     16.65 o 
  -3   5  33       81.57      100.29     16.48 o 
  -2   5  33        4.11       -3.28     12.48 o 
  -1   5  33      204.60      182.80     22.08 o 
   0   5  33       60.37       82.64     18.50 o 
   1   5  33      205.49      188.96     23.58 o 
   2   5  33        3.70        0.36     13.41 o 
  -4   6  33       17.16       17.10      8.28 o 
  -3   6  33       78.15       89.29     14.68 o 
  -2   6  33        1.87       21.03     12.44 o 
  -1   6  33       11.11        8.45     11.98 o 
   0   6  33       15.98       37.42     14.73 o 
   1   6  33        9.84        6.39     12.56 o 
   2   6  33        1.52        5.22     12.44 o 
  -3   7  33      130.77      138.35     15.12 o 
  -2   7  33       21.99       28.71     12.57 o 
  -1   7  33      107.27       97.81     16.71 o 
   0   7  33      185.69      241.06     23.30 o 
   1   7  33      107.50      106.55     17.26 o 
   2   7  33       24.17       27.03     12.70 o 
  -3   8  33       81.32       98.51     11.89 o 
  -2   8  33       27.21       19.10     10.05 o 
  -1   8  33        7.32       -0.97     10.14 o 
   0   8  33       36.38       50.66     13.60 o 
   1   8  33        7.25        2.12     10.00 o 
  -2   9  33       18.04       18.28      8.00 o 
  -1   9  33       79.95       86.56     12.77 o 
   0   9  33        0.58        1.59      7.08 o 
   1   9  33       77.90       88.84     12.73 o 
  -1  10  33       11.23        9.32      4.99 o 
   0  10  33       51.84       56.93      8.62 o 
   0   0  34      101.65      123.56     19.42 o 
   1   0  34      711.04      723.38     27.21 o 
   2   0  34        1.10        7.03      8.65 o 
   3   0  34      132.34      134.78     16.22 o 
   4   0  34      595.64      667.86     27.30 o 
  -4   1  34      241.58      264.79     18.74 o 
  -3   1  34      106.77      115.35     16.01 o 
  -2   1  34      535.69      573.62     23.50 o 
  -1   1  34      188.30      181.58     15.23 o 
   0   1  34      277.49      299.15     18.49 o 
   1   1  34      189.67      193.69     15.79 o 
   2   1  34      531.75      574.29     23.35 o 
   3   1  34      106.19      101.92     14.10 o 
   4   1  34      241.12      252.12     16.35 o 
  -4   2  34       49.72       69.34     11.82 o 
  -3   2  34      418.68      416.40     26.89 o 
  -2   2  34      147.39      171.54     20.20 o 
  -1   2  34      554.55      546.66     23.44 o 
   0   2  34      327.14      356.75     19.57 o 
   1   2  34      564.58      580.05     23.72 o 
   2   2  34      145.96      130.38     12.35 o 
   3   2  34      424.46      405.53     22.22 o 
  -4   3  34      581.41      636.45     28.14 o 
  -3   3  34      156.62      167.84     18.92 o 
  -2   3  34        0.34        0.37     11.90 o 
  -1   3  34       92.78       91.01     18.12 o 
   0   3  34      113.18      121.83     19.57 o 
   1   3  34       92.24       78.66     18.38 o 
   2   3  34        0.46       -0.67     13.51 o 
  -4   4  34      122.55      146.11     14.98 o 
  -3   4  34       17.53       13.14     11.39 o 
  -2   4  34      160.91      157.16     19.34 o 
  -1   4  34       27.77       26.98     14.19 o 
   0   4  34       39.63       50.44     16.85 o 
   1   4  34       27.03       30.44     14.57 o 
   2   4  34      160.45      152.20     21.30 o 
  -3   5  34       54.82       44.41     12.26 o 
  -2   5  34       58.16       44.73     14.21 o 
  -1   5  34       72.19       68.05     16.53 o 
   0   5  34       71.97       98.48     18.38 o 
   1   5  34       71.75       61.33     15.74 o 
   2   5  34       58.42       39.50     14.35 o 
  -3   6  34       15.18       20.65     10.19 o 
  -2   6  34       78.48       79.33     15.38 o 
  -1   6  34       20.26       16.03     12.06 o 
   0   6  34       20.85       21.95     13.03 o 
   1   6  34       20.29        6.86     13.08 o 
   2   6  34       80.75       56.28     13.98 o 
  -3   7  34      177.01      172.28     15.24 o 
  -2   7  34       65.85       69.72     13.27 o 
  -1   7  34       14.58       21.94     11.75 o 
   0   7  34       32.39       52.41     13.86 o 
   1   7  34       15.30       17.83     11.97 o 
  -2   8  34       46.15       77.20     11.95 o 
  -1   8  34       50.53       54.48     12.04 o 
   0   8  34        8.64       10.14     10.26 o 
   1   8  34       50.53       47.76     11.98 o 
  -1   9  34       31.91       38.53      9.73 o 
   0   9  34       10.94        3.58      5.39 o 
   1   0  35        2.01       14.33      8.47 o 
   2   0  35      327.80      364.81     18.48 o 
   3   0  35      378.56      418.41     23.85 o 
   4   0  35      317.80      343.98     18.31 o 
  -4   1  35       90.97       94.36     11.52 o 
  -3   1  35       82.63       88.39     13.86 o 
  -2   1  35       22.69       23.11     12.06 o 
  -1   1  35       16.75       17.92      8.39 o 
   0   1  35       33.17       31.77      9.74 o 
   1   1  35       16.40       14.13      8.71 o 
   2   1  35       22.63       26.74      8.37 o 
   3   1  35       82.04       85.02     12.08 o 
   4   1  35       90.93       81.63      9.21 o 
  -4   2  35       21.23       31.65      9.11 o 
  -3   2  35      126.39      137.45     16.55 o 
  -2   2  35      320.12      317.62     24.98 o 
  -1   2  35      103.07      111.23     12.06 o 
   0   2  35      212.86      219.24     15.51 o 
   1   2  35      104.63      103.07     11.36 o 
   2   2  35      315.17      305.13     22.01 o 
   3   2  35      129.45      114.39     12.11 o 
  -3   3  35      166.13      165.43     17.31 o 
  -2   3  35       10.24       10.34     11.32 o 
  -1   3  35       75.30       89.49     17.53 o 
   0   3  35      201.42      220.27     23.06 o 
   1   3  35       76.60       85.03     17.56 o 
   2   3  35        9.45        5.78     12.50 o 
  -3   4  35       61.76       47.91     11.83 o 
  -2   4  35       67.73       74.99     15.17 o 
  -1   4  35       19.86       19.84     13.79 o 
   0   4  35       17.01       16.56     13.55 o 
   1   4  35       19.54       21.05     13.81 o 
   2   4  35       68.25       94.92     18.16 o 
  -3   5  35      110.44      121.40     14.72 o 
  -2   5  35       42.11       33.94     12.17 o 
  -1   5  35       71.45       97.21     17.01 o 
   0   5  35      272.46      255.22     23.97 o 
   1   5  35       69.80       73.70     16.29 o 
   2   5  35       41.30       28.28     13.36 o 
  -3   6  35        1.86        3.57      8.70 o 
  -2   6  35      181.14      200.77     18.99 o 
  -1   6  35       27.62       54.44     14.34 o 
   0   6  35      359.68      337.52     25.39 o 
   1   6  35       27.31       39.58     13.36 o 
  -2   7  35       14.45       18.31     10.17 o 
  -1   7  35       15.23       14.76     10.76 o 
   0   7  35       72.92       81.32     14.75 o 
   1   7  35       15.62       16.45     10.43 o 
  -1   8  35      223.78      243.16     18.16 o 
   0   8  35      218.21      238.48     56.81 o 
   1   8  35      224.37      221.90     17.85 o 
   0   9  35        1.30       15.19     11.95 o 
   0   0  36      272.15      281.16     23.48 o 
   1   0  36      109.94      110.30     11.63 o 
   2   0  36        8.24        9.08      9.80 o 
   3   0  36      387.61      409.30     22.39 o 
  -3   1  36       28.15       22.11      8.99 o 
  -2   1  36      145.60      148.92     16.78 o 
  -1   1  36       25.16       34.97      8.94 o 
   0   1  36        2.39        3.63      7.82 o 
   1   1  36       25.92       32.28      8.80 o 
   2   1  36      145.03      148.44     12.05 o 
   3   1  36       28.22       28.89      8.36 o 
  -3   2  36       17.07       12.37      9.25 o 
  -2   2  36       42.91       45.24     12.91 o 
  -1   2  36       27.73       34.67      8.61 o 
   0   2  36       34.47       25.11      8.09 o 
   1   2  36       29.00       32.45     11.63 o 
   2   2  36       42.98       55.40      9.01 o 
  -3   3  36      154.45      180.20     16.92 o 
  -2   3  36       84.57       93.59     15.75 o 
  -1   3  36       97.21       95.04     16.92 o 
   0   3  36       26.67       14.25     12.67 o 
   1   3  36       96.34       95.35     17.09 o 
   2   3  36       86.18       78.41     15.98 o 
  -3   4  36      254.34      246.71     19.00 o 
  -2   4  36       28.21       41.66     13.08 o 
  -1   4  36       92.01       73.55     15.75 o 
   0   4  36       52.09       51.48     15.24 o 
   1   4  36       91.70       77.95     16.68 o 
   2   4  36       29.37       32.63     12.86 o 
  -3   5  36      161.45      159.60     15.07 o 
  -2   5  36       38.17       37.64     12.47 o 
  -1   5  36       32.04       35.33     13.12 o 
   0   5  36       78.24       65.88     15.37 o 
   1   5  36       31.24       40.15     13.49 o 
  -2   6  36      122.93      172.23     16.93 o 
  -1   6  36       28.56       28.62     11.83 o 
   0   6  36       39.34       29.37     11.62 o 
   1   6  36       29.01       33.58     12.28 o 
  -1   7  36        5.70       -0.26      8.69 o 
   0   7  36        5.70        3.68      9.32 o 
   1   7  36        5.87        7.36      8.50 o 
   0   8  36      179.81      210.50     16.24 o 
   1   0  37      174.63      198.52     13.56 o 
   2   0  37      464.97      470.54     25.14 o 
   3   0  37       21.73       28.04      8.02 o 
  -3   1  37       82.30       91.65     11.97 o 
  -2   1  37       79.30       78.56     12.94 o 
  -1   1  37      153.23      166.02     12.54 o 
   0   1  37        1.67       -0.19      7.03 o 
   1   1  37      157.98      166.97     12.50 o 
   2   1  37       78.09       81.83     11.69 o 
   3   1  37       86.26       94.46     10.36 o 
  -3   2  37      270.32      307.50     19.58 o 
  -2   2  37       63.28       56.64     12.92 o 
  -1   2  37       77.59       91.11     15.39 o 
   0   2  37       46.78       43.14      8.23 o 
   1   2  37       78.53       87.39      9.76 o 
  -3   3  37      570.98      638.83     26.68 o 
  -2   3  37      366.12      365.35     23.43 o 
  -1   3  37       77.93       66.93     14.07 o 
   0   3  37       98.63       91.35     15.64 o 
   1   3  37       75.79       87.91     15.80 o 
  -2   4  37        1.66       -1.93      9.26 o 
  -1   4  37      179.29      206.17     20.10 o 
   0   4  37      110.95      132.43     17.50 o 
   1   4  37      179.08      199.43     20.32 o 
  -2   5  37       91.83       83.82     13.00 o 
  -1   5  37      123.20      146.30     16.79 o 
   0   5  37        0.01       -2.20     10.34 o 
   1   5  37      126.68      143.88     17.06 o 
  -1   6  37        0.09       -6.52      9.38 o 
   0   6  37      519.14      575.83     28.88 o 
   1   6  37        0.13        2.26      9.10 o 
   0   7  37        4.31       -0.53      8.01 o 
   0   0  38      185.85      166.92     17.12 o 
   1   0  38      305.63      300.30     14.91 o 
   2   0  38       57.97       63.83     10.79 o 
  -2   1  38      101.79      120.28     13.49 o 
  -1   1  38      156.24      169.20     11.62 o 
   0   1  38        5.49       11.88      6.87 o 
   1   1  38      154.28      161.72     11.49 o 
   2   1  38      102.83      123.04     11.98 o 
  -2   2  38       90.79       96.50     13.33 o 
  -1   2  38       60.99       68.27     13.72 o 
   0   2  38       19.61       21.69      6.72 o 
   1   2  38       61.30       70.45     13.85 o 
  -2   3  38        7.11       12.92      9.34 o 
  -1   3  38      225.01      215.27     19.33 o 
   0   3  38        8.44       15.79     11.06 o 
   1   3  38      224.83      241.64     20.46 o 
  -2   4  38      153.59      183.59     16.21 o 
  -1   4  38        4.98        7.58      9.34 o 
   0   4  38      153.91      151.08     17.23 o 
   1   4  38        5.06       13.42     10.00 o 
  -1   5  38      112.01      135.87     15.20 o 
   0   5  38       65.77       66.63     12.44 o 
   1   5  38      110.42      124.84     15.01 o 
   1   0  39      234.64      252.97     17.39 o 
   2   0  39        0.53       -6.25      6.85 o 
  -1   1  39       46.55       51.90     10.66 o 
   0   1  39      112.43      120.65      9.38 o 
   1   1  39       46.61       49.18      9.60 o 
  -1   2  39      188.38      222.01     17.53 o 
   0   2  39      310.51      329.04     21.51 o 
   1   2  39      188.98      209.67     17.83 o 
  -1   3  39       41.94       38.50     10.34 o 
   0   3  39       29.16       24.15     10.58 o 
   1   3  39       41.57       50.53     11.48 o 
   0   4  39       57.08       62.76     11.82 o 
   0   0  40       19.58       37.30      8.64 o 
   0   1  40        0.29        0.91      7.06 o
